# Supplementary material for: Integrative multicellular biological modeling: a case study of 3D epidermal development using GPU algorithms
Source: BMC Syst Biol. 2010 Aug 9;4:107. doi: 10.1186/1752-0509-4-107 (PMC2936904; doi:10.1186/1752-0509-4-107)
Supplement: Additional file 1 — Source code for 3D epidermal model using GPU algorithms. CUDA source code is provided in three separate directories for the three different models (movement, network, full) presented in the paper. The Readme.txt file provides additional information. [file 1752-0509-4-107-S1.TGZ]

Archive with 123 entries (107 files):
- code
- code/full
- code/movement
- code/network
- code/Readme.txt
- code/network/GPUDefines.h
- code/network/gpuSEM.c
- code/network/Makefile
- code/network/sem.cu
- code/network/sem_kernel.cu
- code/network/SimpleOpenGL
- code/network/SimpleOpenGL/._BasicOpenGLView.h
- code/network/SimpleOpenGL/BasicOpenGLView.h
- code/network/SimpleOpenGL/._BasicOpenGLView.m
- code/network/SimpleOpenGL/BasicOpenGLView.m
- code/network/SimpleOpenGL/Cocoa OpenGL.xcodeproj
- code/network/SimpleOpenGL/Cocoa_OpenGL_Prefix.h
- code/network/SimpleOpenGL/._drawInfo.h
- code/network/SimpleOpenGL/drawInfo.h
- code/network/SimpleOpenGL/._drawInfo.m
- code/network/SimpleOpenGL/drawInfo.m
- code/network/SimpleOpenGL/English.lproj
- code/network/SimpleOpenGL/._glCheck.c
- code/network/SimpleOpenGL/glCheck.c
- code/network/SimpleOpenGL/._glCheck.h
- code/network/SimpleOpenGL/glCheck.h
- code/network/SimpleOpenGL/Info-Cocoa_OpenGL__Upgraded_.plist
- code/network/SimpleOpenGL/main.m
- code/network/SimpleOpenGL/._Read me
- code/network/SimpleOpenGL/Read me
- code/network/SimpleOpenGL/StringTexture.h
- code/network/SimpleOpenGL/._StringTexture.m
- code/network/SimpleOpenGL/StringTexture.m
- code/network/SimpleOpenGL/._trackball.c
- code/network/SimpleOpenGL/trackball.c
- code/network/SimpleOpenGL/trackball.h
- code/network/SimpleOpenGL/English.lproj/InfoPlist.strings
- code/network/SimpleOpenGL/English.lproj/MainMenu.nib
- code/network/SimpleOpenGL/English.lproj/MainMenu.nib/_MainMenu_EOArchive_English.java
- code/network/SimpleOpenGL/English.lproj/MainMenu.nib/classes.nib
- code/network/SimpleOpenGL/English.lproj/MainMenu.nib/info.nib
- code/network/SimpleOpenGL/English.lproj/MainMenu.nib/JavaCompiling.plist
- code/network/SimpleOpenGL/English.lproj/MainMenu.nib/keyedobjects.nib
- code/network/SimpleOpenGL/Cocoa OpenGL.xcodeproj/project.pbxproj
- code/movement/GPUDefines.h
- code/movement/gpuSEM.c
- code/movement/Makefile
- code/movement/sem.cu
- code/movement/sem_kernel.cu
- code/movement/SimpleOpenGL
- code/movement/SimpleOpenGL/._BasicOpenGLView.h
- code/movement/SimpleOpenGL/BasicOpenGLView.h
- code/movement/SimpleOpenGL/._BasicOpenGLView.m
- code/movement/SimpleOpenGL/BasicOpenGLView.m
- code/movement/SimpleOpenGL/Cocoa OpenGL.xcodeproj
- code/movement/SimpleOpenGL/Cocoa_OpenGL_Prefix.h
- code/movement/SimpleOpenGL/._drawInfo.h
- code/movement/SimpleOpenGL/drawInfo.h
- code/movement/SimpleOpenGL/._drawInfo.m
- code/movement/SimpleOpenGL/drawInfo.m
- code/movement/SimpleOpenGL/English.lproj
- code/movement/SimpleOpenGL/._glCheck.c
- code/movement/SimpleOpenGL/glCheck.c
- code/movement/SimpleOpenGL/._glCheck.h
- code/movement/SimpleOpenGL/glCheck.h
- code/movement/SimpleOpenGL/Info-Cocoa_OpenGL__Upgraded_.plist
- code/movement/SimpleOpenGL/main.m
- code/movement/SimpleOpenGL/._Read me
- code/movement/SimpleOpenGL/Read me
- code/movement/SimpleOpenGL/StringTexture.h
- code/movement/SimpleOpenGL/._StringTexture.m
- code/movement/SimpleOpenGL/StringTexture.m
- code/movement/SimpleOpenGL/._trackball.c
- code/movement/SimpleOpenGL/trackball.c
- code/movement/SimpleOpenGL/trackball.h
- code/movement/SimpleOpenGL/English.lproj/InfoPlist.strings
- code/movement/SimpleOpenGL/English.lproj/MainMenu.nib
- code/movement/SimpleOpenGL/English.lproj/MainMenu.nib/_MainMenu_EOArchive_English.java
- code/movement/SimpleOpenGL/English.lproj/MainMenu.nib/classes.nib
- code/movement/SimpleOpenGL/English.lproj/MainMenu.nib/info.nib
- code/movement/SimpleOpenGL/English.lproj/MainMenu.nib/JavaCompiling.plist
- code/movement/SimpleOpenGL/English.lproj/MainMenu.nib/keyedobjects.nib
- code/movement/SimpleOpenGL/Cocoa OpenGL.xcodeproj/project.pbxproj
- code/full/GPUDefines.h
- code/full/gpuSEM.c
- code/full/initial.dat
- code/full/Makefile
- code/full/sem.cu
- code/full/sem_kernel.cu
- code/full/SimpleOpenGL
- code/full/SimpleOpenGL/._BasicOpenGLView.h
- code/full/SimpleOpenGL/BasicOpenGLView.h
- code/full/SimpleOpenGL/._BasicOpenGLView.m
- code/full/SimpleOpenGL/BasicOpenGLView.m
- code/full/SimpleOpenGL/Cocoa OpenGL.xcodeproj
- code/full/SimpleOpenGL/Cocoa_OpenGL_Prefix.h
- code/full/SimpleOpenGL/._drawInfo.h
- code/full/SimpleOpenGL/drawInfo.h
- code/full/SimpleOpenGL/._drawInfo.m
- code/full/SimpleOpenGL/drawInfo.m
- code/full/SimpleOpenGL/English.lproj
- code/full/SimpleOpenGL/._glCheck.c
- code/full/SimpleOpenGL/glCheck.c
- code/full/SimpleOpenGL/._glCheck.h
- code/full/SimpleOpenGL/glCheck.h
- code/full/SimpleOpenGL/Info-Cocoa_OpenGL__Upgraded_.plist
- code/full/SimpleOpenGL/main.m
- code/full/SimpleOpenGL/._Read me
- code/full/SimpleOpenGL/Read me
- code/full/SimpleOpenGL/StringTexture.h
- code/full/SimpleOpenGL/._StringTexture.m
- code/full/SimpleOpenGL/StringTexture.m
- code/full/SimpleOpenGL/._trackball.c
- code/full/SimpleOpenGL/trackball.c
- code/full/SimpleOpenGL/trackball.h
- code/full/SimpleOpenGL/English.lproj/InfoPlist.strings
- code/full/SimpleOpenGL/English.lproj/MainMenu.nib
- code/full/SimpleOpenGL/English.lproj/MainMenu.nib/_MainMenu_EOArchive_English.java
- code/full/SimpleOpenGL/English.lproj/MainMenu.nib/classes.nib
- code/full/SimpleOpenGL/English.lproj/MainMenu.nib/info.nib
- code/full/SimpleOpenGL/English.lproj/MainMenu.nib/JavaCompiling.plist
- code/full/SimpleOpenGL/English.lproj/MainMenu.nib/keyedobjects.nib
- code/full/SimpleOpenGL/Cocoa OpenGL.xcodeproj/project.pbxproj
