# Supplementary material for: Integrative multicellular biological modeling: a case study of 3D epidermal development using GPU algorithms
Source: BMC Syst Biol. 2010 Aug 9;4:107. doi: 10.1186/1752-0509-4-107 (PMC2936904; doi:10.1186/1752-0509-4-107)
Supplement: Additional file 1 — Source code for 3D epidermal model using GPU algorithms. CUDA source code is provided in three separate directories for the three different models (movement, network, full) presented in the paper. The Readme.txt file provides additional information. [file 1752-0509-4-107-S1.TGZ › code/Readme.txt]

Readme
------

CUDA source code is provided in three separate directories for the
three different models (movement, network, full) presented in the
paper. This is not the exact code which was used for the timing
results in the paper as we have removed as many dependencies as
possible to make it as portable as possible.

The actual code we use is part of a larger framework, called BioSwarm,
that can read model files, generate dynamic GPU, and handles much of
the details for running many simulations.  However this code is
written in Objective-C and only runs on Mac OSX. We intend to release
BioSwarm at a later date.

This code was developed on Mac OSX 10.6 with the CUDA SDK installed.
If you are using on a different platform then you might have to modify
the Makefile to get it to compile.

The GPU programs do not produce any graphical output, instead they
write data from the simulation into binary output files. There are no
standards for 3D model output, so you might need to reformat the data
if you wish to visualize with a specific tool.  If you are using Mac
OSX, we have hacked one of Apple's OpenGL sample applications to
display the simulation.  In the SimpleOpenGL directory for each model,
open the project file "Cocoa OpenGL.xcodeproj" in Xcode.  At the
beginning of the BasicOpenGLView.m file, there is a string with the
path to the data file, change this to the correct path, then build and
run.  If it reads the data file properly then you should see a box
with the basement membrane and initial cells.  Use the Animate menu
option to run the simulation.  Use the mouse to manipulate the 3D
visualization by rotating, zoom in and out, etc.

The files in each directory:

Makefile
gpuSEM.c (main program)
sem.cu (functions that initialize and call GPU)
sem_kernel.cu (GPU kernel functions)
GPUDefines.h (some GPU structures and definitions)
initial.dat (just for full model, initial data)


Address any questions to Scott Christley <schristley@mac.com>


Citation
--------

If you use this code then please reference our paper:

Scott Christley, Briana Lee, Xing Dai and Qing Nie. "Integrative
Multicellular Biological Modeling: A Case Study of 3D Epidermal
Development using GPU Algorithms", BMC System Biology, 2010.


License
-------

Copyright (C) 2010 Scott Christley
All rights reserved.

Redistribution and use in source and binary forms, with or without
modification, are permitted provided that the following conditions
are met:
1. Redistributions of source code must retain the above copyright
notice, this list of conditions and the following disclaimer.
2. Redistributions in binary form must reproduce the above copyright
notice, this list of conditions and the following disclaimer in the
documentation and/or other materials provided with the distribution.
3. The name of the author may not be used to endorse or promote products
derived from this software without specific prior written permission.

THIS SOFTWARE IS PROVIDED BY THE AUTHOR ``AS IS'' AND ANY EXPRESS OR
IMPLIED WARRANTIES, INCLUDING, BUT NOT LIMITED TO, THE IMPLIED WARRANTIES
OF MERCHANTABILITY AND FITNESS FOR A PARTICULAR PURPOSE ARE DISCLAIMED.
IN NO EVENT SHALL THE AUTHOR BE LIABLE FOR ANY DIRECT, INDIRECT,
INCIDENTAL, SPECIAL, EXEMPLARY, OR CONSEQUENTIAL DAMAGES (INCLUDING, BUT
NOT LIMITED TO, PROCUREMENT OF SUBSTITUTE GOODS OR SERVICES; LOSS OF USE,
DATA, OR PROFITS; OR BUSINESS INTERRUPTION) HOWEVER CAUSED AND ON ANY
THEORY OF LIABILITY, WHETHER IN CONTRACT, STRICT LIABILITY, OR TORT
(INCLUDING NEGLIGENCE OR OTHERWISE) ARISING IN ANY WAY OUT OF THE USE OF
THIS SOFTWARE, EVEN IF ADVISED OF THE POSSIBILITY OF SUCH DAMAGE.


Copyright (c) 2003 Apple Computer Inc. All rights reserved.

Disclaimer: IMPORTANT: This Apple software is supplied to you by Apple
Computer, Inc.  ("Apple") in consideration of your agreement to the
following terms, and your use, installation, modification or
redistribution of this Apple software constitutes acceptance of these
terms.  If you do not agree with these terms, please do not use,
install, modify or redistribute this Apple software.

In consideration of your agreement to abide by the following terms,
and subject to these terms, Apple grants you a personal, non-exclusive
license, under Apple’s copyrights in this original Apple software (the
"Apple Software"), to use, reproduce, modify and redistribute the
Apple Software, with or without modifications, in source and/or binary
forms; provided that if you redistribute the Apple Software in its
entirety and without modifications, you must retain this notice and
the following text and disclaimers in all such redistributions of the
Apple Software.  Neither the name, trademarks, service marks or logos
of Apple Computer, Inc. may be used to endorse or promote products
derived from the Apple Software without specific prior written
permission from Apple.  Except as expressly stated in this notice, no
other rights or licenses, express or implied, are granted by Apple
herein, including but not limited to any patent rights that may be
infringed by your derivative works or by other works in which the
Apple Software may be incorporated.

The Apple Software is provided by Apple on an "AS IS" basis.  APPLE MAKES NO
WARRANTIES, EXPRESS OR IMPLIED, INCLUDING WITHOUT LIMITATION THE IMPLIED
WARRANTIES OF NON-INFRINGEMENT, MERCHANTABILITY AND FITNESS FOR A PARTICULAR
PURPOSE, REGARDING THE APPLE SOFTWARE OR ITS USE AND OPERATION ALONE OR IN
COMBINATION WITH YOUR PRODUCTS.

IN NO EVENT SHALL APPLE BE LIABLE FOR ANY SPECIAL, INDIRECT, INCIDENTAL OR
CONSEQUENTIAL DAMAGES (INCLUDING, BUT NOT LIMITED TO, PROCUREMENT OF SUBSTITUTE
GOODS OR SERVICES; LOSS OF USE, DATA, OR PROFITS; OR BUSINESS INTERRUPTION)
ARISING IN ANY WAY OUT OF THE USE, REPRODUCTION, MODIFICATION AND/OR DISTRIBUTION
OF THE APPLE SOFTWARE, HOWEVER CAUSED AND WHETHER UNDER THEORY OF CONTRACT, TORT
(INCLUDING NEGLIGENCE), STRICT LIABILITY OR OTHERWISE, EVEN IF APPLE HAS BEEN
ADVISED OF THE POSSIBILITY OF SUCH DAMAGE.
