# Supplementary material for: Integrative multicellular biological modeling: a case study of 3D epidermal development using GPU algorithms
Source: BMC Syst Biol. 2010 Aug 9;4:107. doi: 10.1186/1752-0509-4-107 (PMC2936904; doi:10.1186/1752-0509-4-107)
Supplement: Additional file 1 — Source code for 3D epidermal model using GPU algorithms. CUDA source code is provided in three separate directories for the three different models (movement, network, full) presented in the paper. The Readme.txt file provides additional information. [file 1752-0509-4-107-S1.TGZ › code/network/SimpleOpenGL/BasicOpenGLView.m]

/*
 *  BasicOpenGLView.m
 
 *
 *  Created by Geoff Stahl on April 1 2003.
 *  Copyright (c) 2003 Apple Computer Inc. All rights reserved.

	Disclaimer:	IMPORTANT:  This Apple software is supplied to you by Apple Computer, Inc.
			("Apple") in consideration of your agreement to the following terms, and your
			use, installation, modification or redistribution of this Apple software
			constitutes acceptance of these terms.  If you do not agree with these terms,
			please do not use, install, modify or redistribute this Apple software.

			In consideration of your agreement to abide by the following terms, and subject
			to these terms, Apple grants you a personal, non-exclusive license, under Apple�s
			copyrights in this original Apple software (the "Apple Software"), to use,
			reproduce, modify and redistribute the Apple Software, with or without
			modifications, in source and/or binary forms; provided that if you redistribute
			the Apple Software in its entirety and without modifications, you must retain
			this notice and the following text and disclaimers in all such redistributions of
			the Apple Software.  Neither the name, trademarks, service marks or logos of
			Apple Computer, Inc. may be used to endorse or promote products derived from the
			Apple Software without specific prior written permission from Apple.  Except as
			expressly stated in this notice, no other rights or licenses, express or implied,
			are granted by Apple herein, including but not limited to any patent rights that
			may be infringed by your derivative works or by other works in which the Apple
			Software may be incorporated.

			The Apple Software is provided by Apple on an "AS IS" basis.  APPLE MAKES NO
			WARRANTIES, EXPRESS OR IMPLIED, INCLUDING WITHOUT LIMITATION THE IMPLIED
			WARRANTIES OF NON-INFRINGEMENT, MERCHANTABILITY AND FITNESS FOR A PARTICULAR
			PURPOSE, REGARDING THE APPLE SOFTWARE OR ITS USE AND OPERATION ALONE OR IN
			COMBINATION WITH YOUR PRODUCTS.

			IN NO EVENT SHALL APPLE BE LIABLE FOR ANY SPECIAL, INDIRECT, INCIDENTAL OR
			CONSEQUENTIAL DAMAGES (INCLUDING, BUT NOT LIMITED TO, PROCUREMENT OF SUBSTITUTE
			GOODS OR SERVICES; LOSS OF USE, DATA, OR PROFITS; OR BUSINESS INTERRUPTION)
			ARISING IN ANY WAY OUT OF THE USE, REPRODUCTION, MODIFICATION AND/OR DISTRIBUTION
			OF THE APPLE SOFTWARE, HOWEVER CAUSED AND WHETHER UNDER THEORY OF CONTRACT, TORT
			(INCLUDING NEGLIGENCE), STRICT LIABILITY OR OTHERWISE, EVEN IF APPLE HAS BEEN
			ADVISED OF THE POSSIBILITY OF SUCH DAMAGE.
 *
 */

#import "BasicOpenGLView.h"
#import "glcheck.h"
#import "trackball.h"
#import "drawinfo.h"

// ==================================

// Data file
const char *dataFileName = "../../../cells.data";
const char *dataFileName1 = "../../../network.data";

// ==================================

// simple cube data
GLint cube_num_vertices = 8;

GLfloat cube_vertices [8][3] = {
{1.0, 1.0, 1.0}, {1.0, -1.0, 1.0}, {-1.0, -1.0, 1.0}, {-1.0, 1.0, 1.0},
{1.0, 1.0, -1.0}, {1.0, -1.0, -1.0}, {-1.0, -1.0, -1.0}, {-1.0, 1.0, -1.0} };

GLfloat memb_vertices [8][3] = {
{1.0, 1.0, 1.0}, {1.0, 0.0, 1.0}, {0.0, 0.0, 1.0}, {0.0, 1.0, 1.0},
{1.0, 1.0, 0.0}, {1.0, 0.0, 0.0}, {0.0, 0.0, 0.0}, {0.0, 1.0, 0.0} };

#if 1
GLfloat memb_vertex_colors [8][3] = {
{1.0, 1.0, 1.0}, {1.0, 1.0, 0.0}, {0.0, 1.0, 0.0}, {0.0, 1.0, 1.0},
{1.0, 0.0, 1.0}, {1.0, 0.0, 0.0}, {0.0, 0.0, 0.0}, {0.0, 0.0, 1.0} };
#endif

GLfloat cube_vertex_colors [8][3] = {
{1.0, 1.0, 0.0}, {1.0, 1.0, 0.0}, {1.0, 1.0, 0.0}, {1.0, 1.0, 0.0},
{1.0, 1.0, 0.0}, {1.0, 1.0, 0.0}, {1.0, 1.0, 0.0}, {1.0, 1.0, 0.0} };

GLint num_faces = 6;

short cube_faces [6][4] = {
{3, 2, 1, 0}, {2, 3, 7, 6}, {0, 1, 5, 4}, {3, 0, 4, 7}, {1, 2, 6, 5}, {4, 5, 6, 7} };

//recVec gOrigin = {3.0, 3.0, 0.0};
recVec gOrigin = {0.0, 0.0, 0.0};

// single set of interaction flags and states
GLint gDollyPanStartPoint[2] = {0, 0};
GLfloat gTrackBallRotation [4] = {0.0f, 0.0f, 0.0f, 0.0f};
GLboolean gDolly = GL_FALSE;
GLboolean gPan = GL_FALSE;
GLboolean gTrackball = GL_FALSE;
BasicOpenGLView * gTrackingViewInfo = NULL;

// time and message info
CFAbsoluteTime gMsgPresistance = 10.0f;

// error output
StringTexture * gErrStringTex;
float gErrorTime;

#define maxCells 5000
#define maxElements 100
int numCells;
int numElements[maxCells];
float xPos[maxCells][maxElements];
float yPos[maxCells][maxElements];
float zPos[maxCells][maxElements];
float eType[maxCells][maxElements];
float Notch[maxCells];
float minNotch, maxNotch;
float Delta[maxCells];
float Bound[maxCells];
float Ovol1[maxCells];
float Ovol2[maxCells];
float Cmyc[maxCells];


// ==================================

#pragma mark ---- OpenGL Capabilities ----

// GL configuration info globals
// see glcheck.h for more info
GLCaps * gDisplayCaps = NULL; // array of GLCaps
CGDisplayCount gNumDisplays = 0;
// related DM change notification:
//DMExtendedNotificationUPP gConfigEDMUPP = NULL;

static void getCurrentCaps (void)
{
 	// Check for existing opengl caps here
	// This can be called again with same display caps array when display configurations are changed and
	//   your info needs to be updated.  Note, if you are doing dynmaic allocation, the number of displays
	//   may change and thus you should always reallocate your display caps array.
	if (gDisplayCaps && HaveOpenGLCapsChanged (gDisplayCaps, gNumDisplays)) { // see if caps have changed
		free (gDisplayCaps);
		gDisplayCaps = NULL;
	}
	if (!gDisplayCaps) { // if we do not have caps
		CheckOpenGLCaps (0, NULL, &gNumDisplays); // will just update number of displays
		gDisplayCaps = (GLCaps*) malloc (sizeof (GLCaps) * gNumDisplays);
		CheckOpenGLCaps (gNumDisplays, gDisplayCaps, &gNumDisplays);
		initCapsTexture (gDisplayCaps, gNumDisplays); // (re)init the texture for printing caps
	}
}

#pragma mark ---- Utilities ----

static CFAbsoluteTime gStartTime = 0.0f;

// set app start time
static void setStartTime (void)
{	
	gStartTime = CFAbsoluteTimeGetCurrent ();
}

// ---------------------------------

// return float elpased time in seconds since app start
static CFAbsoluteTime getElapsedTime (void)
{	
	return CFAbsoluteTimeGetCurrent () - gStartTime;
}

#pragma mark ---- Error Reporting ----

// error reporting as both window message and debugger string
void reportError (char * strError)
{
    NSMutableDictionary *attribs = [NSMutableDictionary dictionary];
    [attribs setObject: [NSFont fontWithName: @"Monaco" size: 9.0f] forKey: NSFontAttributeName];
    [attribs setObject: [NSColor whiteColor] forKey: NSForegroundColorAttributeName];

	gErrorTime = getElapsedTime ();
	NSString * errString = [NSString stringWithFormat:@"Error: %s (at time: %0.1f secs).", strError, gErrorTime];
	NSLog (@"%@\n", errString);
	if (gErrStringTex)
		[gErrStringTex setString:errString withAttributes:attribs];
	else {
		gErrStringTex = [[StringTexture alloc] initWithString:errString withAttributes:attribs withTextColor:[NSColor colorWithDeviceRed:1.0f green:1.0f blue:1.0f alpha:1.0f] withBoxColor:[NSColor colorWithDeviceRed:1.0f green:0.0f blue:0.0f alpha:0.3f] withBorderColor:[NSColor colorWithDeviceRed:1.0f green:0.0f blue:0.0f alpha:0.8f]];
	}
}

// ---------------------------------

// if error dump gl errors to debugger string, return error
GLenum glReportError (void)
{
	GLenum err = glGetError();
	if (GL_NO_ERROR != err)
		reportError ((char *) gluErrorString (err));
	return err;
}

#pragma mark ---- OpenGL Utils ----

// ---------------------------------

#define BOUNDARY_X 5.9
#define BOUNDARY_Y 5.9
#define BOUNDARY_Z 4.0
#define XOFF (BOUNDARY_X / 2)
#define YOFF (BOUNDARY_Y / 2)

// draw our simple cube based on current modelview and projection matrices
static void drawCube (GLfloat fSize, GLfloat xOrigin, GLfloat yOrigin, GLfloat zOrigin, float c1, float c2)
{
  //if (zOrigin > 0.3) return;

	long f, i;
	if (1) {
		//glColor3f (0.5, 0.5, 1.0);
		glColor3f (c1, c2, 1 - c1);
		glBegin (GL_QUADS);
		for (f = 0; f < num_faces; f++)
			for (i = 0; i < 4; i++) {
				//glColor3f (cube_vertex_colors[cube_faces[f][i]][0], cube_vertex_colors[cube_faces[f][i]][1], cube_vertex_colors[cube_faces[f][i]][2]);
				glVertex3f(cube_vertices[cube_faces[f][i]][0] * fSize + xOrigin - XOFF, cube_vertices[cube_faces[f][i]][1] * fSize + yOrigin - YOFF, cube_vertices[cube_faces[f][i]][2] * fSize + zOrigin);
			}
		glEnd ();
	}
	if (1) {
		glColor3f (0.0, 0.0, 0.0);
		for (f = 0; f < num_faces; f++) {
			glBegin (GL_LINE_LOOP);
				for (i = 0; i < 4; i++)
					glVertex3f(cube_vertices[cube_faces[f][i]][0] * fSize + xOrigin - XOFF, cube_vertices[cube_faces[f][i]][1] * fSize + yOrigin - YOFF, cube_vertices[cube_faces[f][i]][2] * fSize + zOrigin);
			glEnd ();
		}
	}
}

// draw basement membrane
static void drawMembrane ()
{
  //if (zOrigin > 0.3) return;
  //float mSize = 0.5;

	long f, i;
	if (1) {
		glColor3f (1.0, 0.5, 0.0);
		glBegin (GL_QUADS);
		for (f = 0; f < num_faces; f++)
			for (i = 0; i < 4; i++) {
				glColor3f (memb_vertex_colors[cube_faces[f][i]][0], memb_vertex_colors[cube_faces[f][i]][1], memb_vertex_colors[cube_faces[f][i]][2]);
				glVertex3f(memb_vertices[cube_faces[f][i]][0] * BOUNDARY_X - XOFF, memb_vertices[cube_faces[f][i]][1] * BOUNDARY_Y - YOFF, memb_vertices[cube_faces[f][i]][2] * (-0.1));
			}
		glEnd ();
	}
	if (1) {
		glColor3f (0.0, 0.0, 0.0);
		for (f = 0; f < num_faces; f++) {
			glBegin (GL_LINE_LOOP);
      for (i = 0; i < 4; i++)
        glVertex3f(memb_vertices[cube_faces[f][i]][0] * BOUNDARY_X - XOFF, memb_vertices[cube_faces[f][i]][1] * BOUNDARY_Y - YOFF, memb_vertices[cube_faces[f][i]][2] * (-0.1));
			glEnd ();
		}
	}
	if (1) {
		glColor3f (1.0, 0.0, 0.0);
		for (f = 0; f < num_faces; f++) {
			glBegin (GL_LINE_LOOP);
      for (i = 0; i < 4; i++)
        glVertex3f(memb_vertices[cube_faces[f][i]][0] * BOUNDARY_X - XOFF, memb_vertices[cube_faces[f][i]][1] * BOUNDARY_Y - YOFF, memb_vertices[cube_faces[f][i]][2] * BOUNDARY_Z);
			glEnd ();
		}
	}
}

// ===================================

@implementation BasicOpenGLView

// pixel format definition
+ (NSOpenGLPixelFormat*) basicPixelFormat
{
    NSOpenGLPixelFormatAttribute attributes [] = {
        NSOpenGLPFAWindow,
        NSOpenGLPFADoubleBuffer,	// double buffered
        NSOpenGLPFADepthSize, (NSOpenGLPixelFormatAttribute)24, // 16 bit depth buffer
        (NSOpenGLPixelFormatAttribute)nil
    };
    return [[[NSOpenGLPixelFormat alloc] initWithAttributes:attributes] autorelease];
}

// ---------------------------------

- (void)readNextData
{
  int i, j;
  
  fread(&(numCells), sizeof(int), 1, dataFile);
  for (i = 0; i < numCells; ++i) {
    fread(&(numElements[i]), sizeof(int), 1, dataFile);
    fread(&(Notch[i]), sizeof(float), 1, dataFile1);
    fread(&(Delta[i]), sizeof(float), 1, dataFile1);
    fread(&(Bound[i]), sizeof(float), 1, dataFile1);
    fread(&(Ovol1[i]), sizeof(float), 1, dataFile1);
    fread(&(Ovol2[i]), sizeof(float), 1, dataFile1);
    fread(&(Cmyc[i]), sizeof(float), 1, dataFile1);
    for (j = 0; j < numElements[i]; ++j) {
      fread(&(xPos[i][j]), sizeof(float), 1, dataFile);
      fread(&(yPos[i][j]), sizeof(float), 1, dataFile);
      fread(&(zPos[i][j]), sizeof(float), 1, dataFile);
      fread(&(eType[i][j]), sizeof(int), 1, dataFile);
    }
  }
  minNotch = Notch[0]; maxNotch = Notch[0];
  for (i = 0; i < numCells; ++i) {
    if (Notch[i] > maxNotch) maxNotch = Notch[i];
    if (Notch[i] < minNotch) minNotch = Notch[i];
  }

#if 0
  for (i = 0; i < numCells; ++i) {
    printf("numElements: %d\n", numElements[i]);
    printf("Ovol1: %f Ovol2: %f\n", Ovol1[i], Ovol2[i]);
    for (j = 0; j < numElements[i]; ++j)
      printf("%f %f %f ", xPos[i][j], yPos[i][j], zPos[i][j]);
    printf("\n");
  }
#endif
}

// ---------------------------------

// update the projection matrix based on camera and view info
- (void) updateProjection
{
	GLdouble ratio, radians, wd2;
	GLdouble left, right, top, bottom, near, far;

    [[self openGLContext] makeCurrentContext];

	// set projection
	glMatrixMode (GL_PROJECTION);
	glLoadIdentity ();
	near = -camera.viewPos.z - shapeSize * 0.5;
	if (near < 0.00001)
		near = 0.00001;
	far = -camera.viewPos.z + shapeSize * 0.5;
	if (near < 1.0)
		near = 1.0;
	radians = 0.0174532925 * camera.aperture / 2; // half aperture degrees to radians 
	wd2 = near * tan(radians);
	ratio = camera.viewWidth / (float) camera.viewHeight;
	if (ratio >= 1.0) {
		left  = -ratio * wd2;
		right = ratio * wd2;
		top = wd2;
		bottom = -wd2;	
	} else {
		left  = -wd2;
		right = wd2;
		top = wd2 / ratio;
		bottom = -wd2 / ratio;	
	}
	glFrustum (left, right, bottom, top, near, far);
	[self updateCameraString];
}

// ---------------------------------

// updates the contexts model view matrix for object and camera moves
- (void) updateModelView
{
    [[self openGLContext] makeCurrentContext];
	
	// move view
	glMatrixMode (GL_MODELVIEW);
	glLoadIdentity ();
	gluLookAt (camera.viewPos.x, camera.viewPos.y, camera.viewPos.z,
			   camera.viewPos.x + camera.viewDir.x,
			   camera.viewPos.y + camera.viewDir.y,
			   camera.viewPos.z + camera.viewDir.z,
			   camera.viewUp.x, camera.viewUp.y ,camera.viewUp.z);
			
	// if we have trackball rotation to map (this IS the test I want as it can be explicitly 0.0f)
	if ((gTrackingViewInfo == self) && gTrackBallRotation[0] != 0.0f) 
		glRotatef (gTrackBallRotation[0], gTrackBallRotation[1], gTrackBallRotation[2], gTrackBallRotation[3]);
	else {
	}
	// accumlated world rotation via trackball
	glRotatef (worldRotation[0], worldRotation[1], worldRotation[2], worldRotation[3]);
	// object itself rotating applied after camera rotation
	glRotatef (objectRotation[0], objectRotation[1], objectRotation[2], objectRotation[3]);
	rRot[0] = 0.0f; // reset animation rotations (do in all cases to prevent rotating while moving with trackball)
	rRot[1] = 0.0f;
	rRot[2] = 0.0f;
	[self updateCameraString];
}

// ---------------------------------

// handles resizing of GL need context update and if the window dimensions change, a
// a window dimension update, reseting of viewport and an update of the projection matrix
- (void) resizeGL
{
	NSRect rectView = [self bounds];
	
	// ensure camera knows size changed
	if ((camera.viewHeight != rectView.size.height) ||
	    (camera.viewWidth != rectView.size.width)) {
		camera.viewHeight = rectView.size.height;
		camera.viewWidth = rectView.size.width;
		
		glViewport (0, 0, camera.viewWidth, camera.viewHeight);
		[self updateProjection];  // update projection matrix
		[self updateInfoString];
	}
}

// ---------------------------------

// move camera in z axis
-(void)mouseDolly: (NSPoint) location
{
	GLfloat dolly = (gDollyPanStartPoint[1] -location.y) * -camera.viewPos.z / 300.0f;
	camera.viewPos.z += dolly;
	if (camera.viewPos.z == 0.0) // do not let z = 0.0
		camera.viewPos.z = 0.0001;
	gDollyPanStartPoint[0] = location.x;
	gDollyPanStartPoint[1] = location.y;
}
	
// ---------------------------------
	
// move camera in x/y plane
- (void)mousePan: (NSPoint) location
{
	GLfloat panX = (gDollyPanStartPoint[0] - location.x) / (900.0f / -camera.viewPos.z);
	GLfloat panY = (gDollyPanStartPoint[1] - location.y) / (900.0f / -camera.viewPos.z);
	camera.viewPos.x -= panX;
	camera.viewPos.y -= panY;
	gDollyPanStartPoint[0] = location.x;
	gDollyPanStartPoint[1] = location.y;
}

// ---------------------------------

// sets the camera data to initial conditions
- (void) resetCamera
{
   camera.aperture = 40;
   camera.rotPoint = gOrigin;

   camera.viewPos.x = -3.0;
   camera.viewPos.y = -3.0;
   camera.viewPos.z = 15.0;
   //camera.viewDir.x = -camera.viewPos.x; 
   //camera.viewDir.y = -camera.viewPos.y; 
  //camera.viewDir.z = -camera.viewPos.z;
  camera.viewDir.x = 3.0; 
  camera.viewDir.y = 3.0; 
  camera.viewDir.z = -10.0;

   camera.viewUp.x = 0;  
   camera.viewUp.y = 1; 
   camera.viewUp.z = 0;
}

// ---------------------------------

// given a delta time in seconds and current rotation accel, velocity and position, update overall object rotation
- (void) updateObjectRotationForTimeDelta:(CFAbsoluteTime)deltaTime
{
	// update rotation based on vel and accel
	float rotation[4] = {0.0f, 0.0f, 0.0f, 0.0f};
	GLfloat fVMax = 2.0;
	short i;
	// do velocities
	for (i = 0; i < 3; i++) {
		rVel[i] += rAccel[i] * deltaTime * 30.0;
		
		if (rVel[i] > fVMax) {
			rAccel[i] *= -1.0;
			rVel[i] = fVMax;
		} else if (rVel[i] < -fVMax) {
			rAccel[i] *= -1.0;
			rVel[i] = -fVMax;
		}
		
		rRot[i] += rVel[i] * deltaTime * 30.0;
		
		while (rRot[i] > 360.0)
			rRot[i] -= 360.0;
		while (rRot[i] < -360.0)
			rRot[i] += 360.0;
	}
	rotation[0] = rRot[0];
	rotation[1] = 1.0f;
	addToRotationTrackball (rotation, objectRotation);
	rotation[0] = rRot[1];
	rotation[1] = 0.0f; rotation[2] = 1.0f;
	addToRotationTrackball (rotation, objectRotation);
	rotation[0] = rRot[2];
	rotation[2] = 0.0f; rotation[3] = 1.0f;
	addToRotationTrackball (rotation, objectRotation);
}

// ---------------------------------

// per-window timer function, basic time based animation preformed here
- (void)animationTimer:(NSTimer *)timer
{
	BOOL shouldDraw = NO;
	if (fAnimate) {
		CFTimeInterval deltaTime = CFAbsoluteTimeGetCurrent () - time;
			
		if (deltaTime > 10.0) // skip pauses
			return;
		else {
			// if we are not rotating with trackball in this window
			if (!gTrackball || (gTrackingViewInfo != self)) {
				//[self updateObjectRotationForTimeDelta: deltaTime]; // update object rotation
			}
			shouldDraw = YES; // force redraw
		}
	}
  time = CFAbsoluteTimeGetCurrent (); //reset time in all cases

	// if we have current messages
#if 0
	if (((getElapsedTime () - msgTime) < gMsgPresistance) || ((getElapsedTime () - gErrorTime) < gMsgPresistance))
		shouldDraw = YES; // force redraw
#endif
  
	if (YES == shouldDraw) {
    [self readNextData];
		[self drawRect:[self bounds]]; // redraw now instead dirty to enable updates during live resize
  }
}

#pragma mark ---- Text Drawing ----

// these functions create or update StringTextures one should expect to have to regenerate the image, bitmap and texture when the string changes thus these functions are not particularly light weight

- (void) updateInfoString
{ // update info string texture
	NSString * string = [NSString stringWithFormat:@"(%0.0f x %0.0f) \n%s \n%s", [self bounds].size.width, [self bounds].size.height, glGetString (GL_RENDERER), glGetString (GL_VERSION)];
	if (infoStringTex)
		[infoStringTex setString:string withAttributes:stanStringAttrib];
	else {
		infoStringTex = [[StringTexture alloc] initWithString:string withAttributes:stanStringAttrib withTextColor:[NSColor colorWithDeviceRed:1.0f green:1.0f blue:1.0f alpha:1.0f] withBoxColor:[NSColor colorWithDeviceRed:0.5f green:0.5f blue:0.5f alpha:0.5f] withBorderColor:[NSColor colorWithDeviceRed:0.8f green:0.8f blue:0.8f alpha:0.8f]];
	}
}

// ---------------------------------

- (void) createHelpString
{
	NSString * string = [NSString stringWithFormat:@"Cmd-A: animate    Cmd-I: show info \n'h': toggle help    'c': toggle OpenGL caps"];
	helpStringTex = [[StringTexture alloc] initWithString:string withAttributes:stanStringAttrib withTextColor:[NSColor colorWithDeviceRed:1.0f green:1.0f blue:1.0f alpha:1.0f] withBoxColor:[NSColor colorWithDeviceRed:0.0f green:0.5f blue:0.0f alpha:0.5f] withBorderColor:[NSColor colorWithDeviceRed:0.3f green:0.8f blue:0.3f alpha:0.8f]];
}

// ---------------------------------

- (void) createMessageString
{
	NSString * string = [NSString stringWithFormat:@"No messages..."];
	msgStringTex = [[StringTexture alloc] initWithString:string withAttributes:stanStringAttrib withTextColor:[NSColor colorWithDeviceRed:1.0f green:1.0f blue:1.0f alpha:1.0f] withBoxColor:[NSColor colorWithDeviceRed:0.5f green:0.5f blue:0.5f alpha:0.5f] withBorderColor:[NSColor colorWithDeviceRed:0.8f green:0.8f blue:0.8f alpha:0.8f]];
}

// ---------------------------------

- (void) updateCameraString
{ // update info string texture
	NSString * string = [NSString stringWithFormat:@"Camera at (%0.1f, %0.1f, %0.1f) looking at (%0.1f, %0.1f, %0.1f) with %0.1f aperture", camera.viewPos.x, camera.viewPos.y, camera.viewPos.z, camera.viewDir.x, camera.viewDir.y, camera.viewDir.z, camera.aperture];
	if (camStringTex)
		[camStringTex setString:string withAttributes:stanStringAttrib];
	else {
		camStringTex = [[StringTexture alloc] initWithString:string withAttributes:stanStringAttrib withTextColor:[NSColor colorWithDeviceRed:1.0f green:1.0f blue:1.0f alpha:1.0f] withBoxColor:[NSColor colorWithDeviceRed:0.5f green:0.5f blue:0.5f alpha:0.5f] withBorderColor:[NSColor colorWithDeviceRed:0.8f green:0.8f blue:0.8f alpha:0.8f]];
	}
}

// ---------------------------------

// draw text info using our StringTexture class for much more optimized text drawing
- (void) drawInfo
{	
	GLint matrixMode;
	GLboolean depthTest = glIsEnabled (GL_DEPTH_TEST);
	GLfloat height, width, messageTop = 10.0f;
	
	height = camera.viewHeight;
	width = camera.viewWidth;
	
	glDisable (GL_DEPTH_TEST); // ensure text is not remove by deoth buffer test.
	glEnable (GL_BLEND); // for text fading
	glBlendFunc (GL_ONE, GL_ONE_MINUS_SRC_ALPHA); // ditto
	glEnable (GL_TEXTURE_RECTANGLE_EXT);
	
	// set orthograhic 1:1  pixel transform in local view coords
	glGetIntegerv (GL_MATRIX_MODE, &matrixMode);
	glMatrixMode (GL_PROJECTION);
	glPushMatrix();
		glLoadIdentity ();
		glMatrixMode (GL_MODELVIEW);
		glPushMatrix();
			glLoadIdentity ();
			glScalef (2.0f / width, -2.0f /  height, 1.0f);
			glTranslatef (-width / 2.0f, -height / 2.0f, 0.0f);
			
			glColor4f (1.0f, 1.0f, 1.0f, 1.0f);
			[infoStringTex drawAtPoint:NSMakePoint (10.0f, height - [infoStringTex frameSize].height - 10.0f)];
			[camStringTex drawAtPoint:NSMakePoint (10.0f, messageTop)];
			messageTop += [camStringTex frameSize].height + 3.0f;

			if (fDrawHelp)
				[helpStringTex drawAtPoint:NSMakePoint (floor ((width - [helpStringTex frameSize].width) / 2.0f), floor ((height - [helpStringTex frameSize].height) / 3.0f))];
			
			if (fDrawCaps) {
				long renderer;
				[[self pixelFormat] getValues:&renderer forAttribute:NSOpenGLPFARendererID forVirtualScreen:[[self openGLContext] currentVirtualScreen]];
				drawCaps (gDisplayCaps, gNumDisplays, renderer, width);
			}

			// message string
			float currTime = getElapsedTime ();
			if ((currTime - msgTime) < gMsgPresistance) {
				GLfloat comp = (gMsgPresistance - getElapsedTime () + msgTime) * 0.1; // premultiplied fade
				glColor4f (comp, comp, comp, comp);
				[msgStringTex drawAtPoint:NSMakePoint (10.0f, messageTop)];
				messageTop += [msgStringTex frameSize].height + 3.0f;
			}
			// global error message
			if ((currTime - gErrorTime) < gMsgPresistance) {
				GLfloat comp = (gMsgPresistance - getElapsedTime () + gErrorTime) * 0.1; // premultiplied fade
				glColor4f (comp, comp, comp, comp);
				[gErrStringTex drawAtPoint:NSMakePoint (10.0f, messageTop)];
			}

		// reset orginal martices
		glPopMatrix(); // GL_MODELVIEW
		glMatrixMode (GL_PROJECTION);
	glPopMatrix();
	glMatrixMode (matrixMode);

	glDisable (GL_TEXTURE_RECTANGLE_EXT);
	glDisable (GL_BLEND);
	if (depthTest)
		glEnable (GL_DEPTH_TEST);
	glReportError ();
}

#pragma mark ---- IB Actions ----

-(IBAction) animate: (id) sender
{
	fAnimate = 1 - fAnimate;
	if (fAnimate)
		[animateMenuItem setState: NSOnState];
	else 
		[animateMenuItem setState: NSOffState];
}

// ---------------------------------

-(IBAction) info: (id) sender
{
	fInfo = 1 - fInfo;
	if (fInfo)
		[infoMenuItem setState: NSOnState];
	else
		[infoMenuItem setState: NSOffState];
	[self setNeedsDisplay: YES];
}

#pragma mark ---- Method Overrides ----

-(void)keyDown:(NSEvent *)theEvent
{
    NSString *characters = [theEvent characters];
    if ([characters length]) {
        unichar character = [characters characterAtIndex:0];
		switch (character) {
			case 'h':
				// toggle help
				fDrawHelp = 1 - fDrawHelp;
				[self setNeedsDisplay: YES];
				break;
			case 'c':
				// toggle caps
				fDrawCaps = 1 - fDrawCaps;
				[self setNeedsDisplay: YES];
				break;
		}
	}
}

// ---------------------------------

- (void)mouseDown:(NSEvent *)theEvent // trackball
{
    if ([theEvent modifierFlags] & NSControlKeyMask) // send to pan
		[self rightMouseDown:theEvent];
	else if ([theEvent modifierFlags] & NSAlternateKeyMask) // send to dolly
		[self otherMouseDown:theEvent];
	else {
		NSPoint location = [self convertPoint:[theEvent locationInWindow] fromView:nil];
		location.y = camera.viewHeight - location.y;
		gDolly = GL_FALSE; // no dolly
		gPan = GL_FALSE; // no pan
		gTrackball = GL_TRUE;
		//startTrackball (location.x, location.y, camera.rotPoint.x, camera.rotPoint.y, camera.viewWidth, camera.viewHeight);
		startTrackball (location.x, location.y, 0, 0, camera.viewWidth, camera.viewHeight);
		gTrackingViewInfo = self;
	}
}

// ---------------------------------

- (void)rightMouseDown:(NSEvent *)theEvent // pan
{
	NSPoint location = [self convertPoint:[theEvent locationInWindow] fromView:nil];
	location.y = camera.viewHeight - location.y;
	if (gTrackball) { // if we are currently tracking, end trackball
		if (gTrackBallRotation[0] != 0.0)
			addToRotationTrackball (gTrackBallRotation, worldRotation);
		gTrackBallRotation [0] = gTrackBallRotation [1] = gTrackBallRotation [2] = gTrackBallRotation [3] = 0.0f;
	}
	gDolly = GL_FALSE; // no dolly
	gPan = GL_TRUE; 
	gTrackball = GL_FALSE; // no trackball
	gDollyPanStartPoint[0] = location.x;
	gDollyPanStartPoint[1] = location.y;
	gTrackingViewInfo = self;
}

// ---------------------------------

- (void)otherMouseDown:(NSEvent *)theEvent //dolly
{
	NSPoint location = [self convertPoint:[theEvent locationInWindow] fromView:nil];
	location.y = camera.viewHeight - location.y;
	if (gTrackball) { // if we are currently tracking, end trackball
		if (gTrackBallRotation[0] != 0.0)
			addToRotationTrackball (gTrackBallRotation, worldRotation);
		gTrackBallRotation [0] = gTrackBallRotation [1] = gTrackBallRotation [2] = gTrackBallRotation [3] = 0.0f;
	}
	gDolly = GL_TRUE;
	gPan = GL_FALSE; // no pan
	gTrackball = GL_FALSE; // no trackball
	gDollyPanStartPoint[0] = location.x;
	gDollyPanStartPoint[1] = location.y;
	gTrackingViewInfo = self;
}

// ---------------------------------

- (void)mouseUp:(NSEvent *)theEvent
{
	if (gDolly) { // end dolly
		gDolly = GL_FALSE;
	} else if (gPan) { // end pan
		gPan = GL_FALSE;
	} else if (gTrackball) { // end trackball
		gTrackball = GL_FALSE;
		if (gTrackBallRotation[0] != 0.0)
			addToRotationTrackball (gTrackBallRotation, worldRotation);
		gTrackBallRotation [0] = gTrackBallRotation [1] = gTrackBallRotation [2] = gTrackBallRotation [3] = 0.0f;
	} 
	gTrackingViewInfo = NULL;
}

// ---------------------------------

- (void)rightMouseUp:(NSEvent *)theEvent
{
	[self mouseUp:theEvent];
}

// ---------------------------------

- (void)otherMouseUp:(NSEvent *)theEvent
{
	[self mouseUp:theEvent];
}

// ---------------------------------

- (void)mouseDragged:(NSEvent *)theEvent
{
	NSPoint location = [self convertPoint:[theEvent locationInWindow] fromView:nil];
	location.y = camera.viewHeight - location.y;
	if (gTrackball) {
		rollToTrackball (location.x, location.y, gTrackBallRotation);
		[self setNeedsDisplay: YES];
	} else if (gDolly) {
		[self mouseDolly: location];
		[self updateProjection];  // update projection matrix (not normally done on draw)
		[self setNeedsDisplay: YES];
	} else if (gPan) {
		[self mousePan: location];
		[self setNeedsDisplay: YES];
	}
}

// ---------------------------------

- (void)scrollWheel:(NSEvent *)theEvent
{
	float wheelDelta = [theEvent deltaX] +[theEvent deltaY] + [theEvent deltaZ];
	if (wheelDelta)
	{
		GLfloat deltaAperture = wheelDelta * -camera.aperture / 200.0f;
		camera.aperture += deltaAperture;
		if (camera.aperture < 0.1) // do not let aperture <= 0.1
			camera.aperture = 0.1;
		if (camera.aperture > 179.9) // do not let aperture >= 180
			camera.aperture = 179.9;
		[self updateProjection]; // update projection matrix
		[self setNeedsDisplay: YES];
	}
}

// ---------------------------------

- (void)rightMouseDragged:(NSEvent *)theEvent
{
	[self mouseDragged: theEvent];
}

// ---------------------------------

- (void)otherMouseDragged:(NSEvent *)theEvent
{
	[self mouseDragged: theEvent];
}

// ---------------------------------

- (void) drawRect:(NSRect)rect
{
  int i, j;

	if (NO == fGLInit) 
		[self prepareOpenGL];
	fGLInit = YES;
		
	// setup viewport and prespective
	[self resizeGL]; // forces projection matrix update (does test for size changes)
	[self updateModelView];  // update model view matrix for object

	// clear our drawable
	glClear (GL_COLOR_BUFFER_BIT | GL_DEPTH_BUFFER_BIT);

	// model view and projection matricies already set
  float diff = maxNotch - minNotch;
  drawMembrane();
  for (i = 0; i < numCells; ++i) {
    float c1 = 1.0, c2 = 0.0;
    //if (diff > .001) c = (Notch[i] - minNotch) / diff;
    for (j = 0; j < numElements[i]; ++j) {
      if (eType[i][j] == 0) c1 = 0.0;
      if (Ovol1[i] > 1.0) { c2 = 1.0; c1 = 1.0; }
      drawCube (0.01f, xPos[i][j], yPos[i][j], zPos[i][j], c1, c2); // draw scene
    }
  }
  
  if (fInfo)
		[self drawInfo];
  
	if ([self inLiveResize] && !fAnimate)
		glFlush ();
	else
		[[self openGLContext] flushBuffer];
	glReportError ();
}

// ---------------------------------

// set initial OpenGL state (current context is set)
// called after context is created
- (void) prepareOpenGL
{
    long swapInt = 1;

    [[self openGLContext] setValues:&swapInt forParameter:NSOpenGLCPSwapInterval]; // set to vbl sync

	// init GL stuff here
	glEnable(GL_DEPTH_TEST);

	glShadeModel(GL_SMOOTH);    
	glEnable(GL_CULL_FACE);
	glFrontFace(GL_CCW);
	glPolygonOffset (1.0f, 1.0f);
	
	glClearColor(0.0f, 0.0f, 0.0f, 0.0f);
	[self resetCamera];
	shapeSize = 100.0f; // max radius of of objects

	// init fonts for use with strings
	NSFont * font =[NSFont fontWithName:@"Helvetica" size:12.0];
	stanStringAttrib = [[NSMutableDictionary dictionary] retain];
	[stanStringAttrib setObject:font forKey:NSFontAttributeName];
	[stanStringAttrib setObject:[NSColor whiteColor] forKey:NSForegroundColorAttributeName];
	[font release];
	
	// ensure strings are created
	[self createHelpString];
	[self createMessageString];
}
// ---------------------------------

// this can be a troublesome call to do anything heavyweight, as it is called on window moves, resizes, and display config changes.  So be
// careful of doing too much here.
- (void) update // window resizes, moves and display changes (resize, depth and display config change)
{
msgTime	= getElapsedTime ();
[msgStringTex setString:[NSString stringWithFormat:@"update at %0.1f secs", msgTime]  withAttributes:stanStringAttrib];
	[super update];
	if (![self inLiveResize])  {// if not doing live resize
		[self updateInfoString]; // to get change in renderers will rebuld string every time (could test for early out)
		getCurrentCaps (); // this call checks to see if the current config changed in a reasonably lightweight way to prevent expensive re-allocations
	}
}

// ---------------------------------

-(id) initWithFrame: (NSRect) frameRect
{
	NSOpenGLPixelFormat * pf = [BasicOpenGLView basicPixelFormat];

	self = [super initWithFrame: frameRect pixelFormat: pf];
    return self;
}

// ---------------------------------

- (BOOL)acceptsFirstResponder
{
  return YES;
}

// ---------------------------------

- (BOOL)becomeFirstResponder
{
  return  YES;
}

// ---------------------------------

- (BOOL)resignFirstResponder
{
  return YES;
}

// ---------------------------------

- (void) awakeFromNib
{
  int i, j;
	setStartTime (); // get app start time
	getCurrentCaps (); // get current GL capabilites for all displays
	
	// set start values...
	rVel[0] = 0.3; rVel[1] = 0.1; rVel[2] = 0.2; 
	rAccel[0] = 0.003; rAccel[1] = -0.005; rAccel[2] = 0.004;
	fInfo = 1;
	fAnimate = 0;
	time = CFAbsoluteTimeGetCurrent ();  // set animation time start time
	fDrawHelp = 1;

  dataFile = fopen(dataFileName, "rb");
  dataFile1 = fopen(dataFileName1, "rb");
  [self readNextData];
  
	// start animation timer
#if 1
	timer = [NSTimer timerWithTimeInterval:(1.0f/60.0f) target:self selector:@selector(animationTimer:) userInfo:nil repeats:YES];
	[[NSRunLoop currentRunLoop] addTimer:timer forMode:NSDefaultRunLoopMode];
	[[NSRunLoop currentRunLoop] addTimer:timer forMode:NSEventTrackingRunLoopMode]; // ensure timer fires during resize
#endif
}


@end
