# Supplementary material for: Integrative multicellular biological modeling: a case study of 3D epidermal development using GPU algorithms
Source: BMC Syst Biol. 2010 Aug 9;4:107. doi: 10.1186/1752-0509-4-107 (PMC2936904; doi:10.1186/1752-0509-4-107)
Supplement: Additional file 1 — Source code for 3D epidermal model using GPU algorithms. CUDA source code is provided in three separate directories for the three different models (movement, network, full) presented in the paper. The Readme.txt file provides additional information. [file 1752-0509-4-107-S1.TGZ › code/network/SimpleOpenGL/Cocoa_OpenGL_Prefix.h]

//
// Prefix header for all source files of the 'Cocoa OpenGL' target in the 'Cocoa OpenGL' project
//

#ifdef __OBJC__
    #import <Cocoa/Cocoa.h>
#endif
