# Supplementary material for: Integrative multicellular biological modeling: a case study of 3D epidermal development using GPU algorithms
Source: BMC Syst Biol. 2010 Aug 9;4:107. doi: 10.1186/1752-0509-4-107 (PMC2936904; doi:10.1186/1752-0509-4-107)
Supplement: Additional file 1 — Source code for 3D epidermal model using GPU algorithms. CUDA source code is provided in three separate directories for the three different models (movement, network, full) presented in the paper. The Readme.txt file provides additional information. [file 1752-0509-4-107-S1.TGZ › code/network/SimpleOpenGL/StringTexture.h]

/*
    StringTexture.h
    Cocoa OpenGL
  
    Created by Geoff Stahl on Wed Apr 02 2003.
    Copyright (c) 2003 Apple Computer Inc.. All rights reserved.

	Disclaimer:	IMPORTANT:  This Apple software is supplied to you by Apple Computer, Inc.
			("Apple") in consideration of your agreement to the following terms, and your
			use, installation, modification or redistribution of this Apple software
			constitutes acceptance of these terms.  If you do not agree with these terms,
			please do not use, install, modify or redistribute this Apple software.

			In consideration of your agreement to abide by the following terms, and subject
			to these terms, Apple grants you a personal, non-exclusive license, under Apple’s
			copyrights in this original Apple software (the "Apple Software"), to use,
			reproduce, modify and redistribute the Apple Software, with or without
			modifications, in source and/or binary forms; provided that if you redistribute
			the Apple Software in its entirety and without modifications, you must retain
			this notice and the following text and disclaimers in all such redistributions of
			the Apple Software.  Neither the name, trademarks, service marks or logos of
			Apple Computer, Inc. may be used to endorse or promote products derived from the
			Apple Software without specific prior written permission from Apple.  Except as
			expressly stated in this notice, no other rights or licenses, express or implied,
			are granted by Apple herein, including but not limited to any patent rights that
			may be infringed by your derivative works or by other works in which the Apple
			Software may be incorporated.

			The Apple Software is provided by Apple on an "AS IS" basis.  APPLE MAKES NO
			WARRANTIES, EXPRESS OR IMPLIED, INCLUDING WITHOUT LIMITATION THE IMPLIED
			WARRANTIES OF NON-INFRINGEMENT, MERCHANTABILITY AND FITNESS FOR A PARTICULAR
			PURPOSE, REGARDING THE APPLE SOFTWARE OR ITS USE AND OPERATION ALONE OR IN
			COMBINATION WITH YOUR PRODUCTS.

			IN NO EVENT SHALL APPLE BE LIABLE FOR ANY SPECIAL, INDIRECT, INCIDENTAL OR
			CONSEQUENTIAL DAMAGES (INCLUDING, BUT NOT LIMITED TO, PROCUREMENT OF SUBSTITUTE
			GOODS OR SERVICES; LOSS OF USE, DATA, OR PROFITS; OR BUSINESS INTERRUPTION)
			ARISING IN ANY WAY OUT OF THE USE, REPRODUCTION, MODIFICATION AND/OR DISTRIBUTION
			OF THE APPLE SOFTWARE, HOWEVER CAUSED AND WHETHER UNDER THEORY OF CONTRACT, TORT
			(INCLUDING NEGLIGENCE), STRICT LIABILITY OR OTHERWISE, EVEN IF APPLE HAS BEEN
			ADVISED OF THE POSSIBILITY OF SUCH DAMAGE.
*/

#import <Foundation/Foundation.h>
#import <OpenGL/gl.h>
#import <OpenGL/glext.h>
#import <OpenGL/OpenGL.h>
#import <OpenGL/CGLContext.h>

@interface StringTexture : NSObject {
	CGLContextObj cgl_ctx; // current context at time of texture creation
	GLuint texName;
	NSSize texSize;
	
	NSAttributedString * string;
	NSColor * textColor; // default is opaque white
	NSColor * boxColor; // default transparent or none
	NSColor * borderColor; // default transparent or none
	BOOL staticFrame; // default in NO
	NSSize marginSize; // offset or frame size, default is 4 width 2 height
	NSSize frameSize; // offset or frame size, default is 4 width 2 height
}

// this API requires a current rendering context and all operations will be performed in regards to thar context
// the same context should be current for all method calls for a particular object instance

// designated initializer
- (id) initWithAttributedString:(NSAttributedString *)attributedString withTextColor:(NSColor *)color withBoxColor:(NSColor *)color withBorderColor:(NSColor *)color;

- (id) initWithString:(NSString *)aString withAttributes:(NSDictionary *)attribs withTextColor:(NSColor *)color withBoxColor:(NSColor *)color withBorderColor:(NSColor *)color;

// basic methods that pick up defaults
- (id) initWithString:(NSString *)aString withAttributes:(NSDictionary *)attribs;
- (id) initWithAttributedString:(NSAttributedString *)attributedString;

- (void) dealloc;

- (GLuint) texName; // 0 if no texture allocated
- (NSSize) texSize; // actually size of texture generated in texels, (0, 0) if no texture allocated

- (NSColor *) textColor; // get the pre-multiplied default text color (includes alpha) string attributes could override this
- (NSColor *) boxColor; // get the pre-multiplied box color (includes alpha) alpha of 0.0 means no background box
- (NSColor *) borderColor; // get the pre-multiplied border color (includes alpha) alpha of 0.0 means no border
- (BOOL) staticFrame; // returns whether or not a static frame will be used

- (NSSize) frameSize; // returns either dynamc frame (text size + margins) or static frame size (switch with staticFrame)

- (NSSize) marginSize; // current margins for text offset and pads for dynamic frame

- (void) genTexture; // generates the texture without drawing texture to current context
- (void) drawWithBounds:(NSRect)bounds; // will update the texture if required due to change in settings (note context should be setup to be orthographic scaled to per pixel scale)
- (void) drawAtPoint:(NSPoint)point;

// these will force the texture to be regenerated at the next draw
- (void) setMargins:(NSSize)size; // set offset size and size to fit with offset
- (void) useStaticFrame:(NSSize)size; // set static frame size and size to frame
- (void) useDynamicFrame; // set static frame size and size to frame

- (void) setString:(NSAttributedString *)attributedString; // set string after initial creation
- (void) setString:(NSString *)aString withAttributes:(NSDictionary *)attribs; // set string after initial creation

- (void) setTextColor:(NSColor *)color; // set default text color
- (void) setBoxColor:(NSColor *)color; // set default text color
- (void) setBorderColor:(NSColor *)color; // set default text color

@end
