# Supplementary material for: Integrative multicellular biological modeling: a case study of 3D epidermal development using GPU algorithms
Source: BMC Syst Biol. 2010 Aug 9;4:107. doi: 10.1186/1752-0509-4-107 (PMC2936904; doi:10.1186/1752-0509-4-107)
Supplement: Additional file 1 — Source code for 3D epidermal model using GPU algorithms. CUDA source code is provided in three separate directories for the three different models (movement, network, full) presented in the paper. The Readme.txt file provides additional information. [file 1752-0509-4-107-S1.TGZ › code/network/SimpleOpenGL/trackball.c]

/*
    trackball.c

    Created by daves on Wed May 03 2000.
	Modified by ggs Dec 6 2002

	Copyright:	Copyright � 2003 Apple Computer, Inc., All Rights Reserved

	Disclaimer:	IMPORTANT:  This Apple software is supplied to you by Apple Computer, Inc.
			("Apple") in consideration of your agreement to the following terms, and your
			use, installation, modification or redistribution of this Apple software
			constitutes acceptance of these terms.  If you do not agree with these terms,
			please do not use, install, modify or redistribute this Apple software.

			In consideration of your agreement to abide by the following terms, and subject
			to these terms, Apple grants you a personal, non-exclusive license, under Apple�s
			copyrights in this original Apple software (the "Apple Software"), to use,
			reproduce, modify and redistribute the Apple Software, with or without
			modifications, in source and/or binary forms; provided that if you redistribute
			the Apple Software in its entirety and without modifications, you must retain
			this notice and the following text and disclaimers in all such redistributions of
			the Apple Software.  Neither the name, trademarks, service marks or logos of
			Apple Computer, Inc. may be used to endorse or promote products derived from the
			Apple Software without specific prior written permission from Apple.  Except as
			expressly stated in this notice, no other rights or licenses, express or implied,
			are granted by Apple herein, including but not limited to any patent rights that
			may be infringed by your derivative works or by other works in which the Apple
			Software may be incorporated.

			The Apple Software is provided by Apple on an "AS IS" basis.  APPLE MAKES NO
			WARRANTIES, EXPRESS OR IMPLIED, INCLUDING WITHOUT LIMITATION THE IMPLIED
			WARRANTIES OF NON-INFRINGEMENT, MERCHANTABILITY AND FITNESS FOR A PARTICULAR
			PURPOSE, REGARDING THE APPLE SOFTWARE OR ITS USE AND OPERATION ALONE OR IN
			COMBINATION WITH YOUR PRODUCTS.

			IN NO EVENT SHALL APPLE BE LIABLE FOR ANY SPECIAL, INDIRECT, INCIDENTAL OR
			CONSEQUENTIAL DAMAGES (INCLUDING, BUT NOT LIMITED TO, PROCUREMENT OF SUBSTITUTE
			GOODS OR SERVICES; LOSS OF USE, DATA, OR PROFITS; OR BUSINESS INTERRUPTION)
			ARISING IN ANY WAY OUT OF THE USE, REPRODUCTION, MODIFICATION AND/OR DISTRIBUTION
			OF THE APPLE SOFTWARE, HOWEVER CAUSED AND WHETHER UNDER THEORY OF CONTRACT, TORT
			(INCLUDING NEGLIGENCE), STRICT LIABILITY OR OTHERWISE, EVEN IF APPLE HAS BEEN
			ADVISED OF THE POSSIBILITY OF SUCH DAMAGE.
 *
 */

#include "trackball.h"

#include <math.h>

static const float kTol = 0.001;
static const float kRad2Deg = 180. / 3.1415927;
static const float kDeg2Rad = 3.1415927 / 180.;

float gRadiusTrackball;
float gStartPtTrackball[3];
float gEndPtTrackball[3];
long gXCenterTrackball = 0, gYCenterTrackball = 0;

// mouse positon and view size as inputs
void startTrackball (long x, long y, long originX, long originY, long width, long height)
{
    float xxyy;
    float nx, ny;
    
    /* Start up the trackball.  The trackball works by pretending that a ball
       encloses the 3D view.  You roll this pretend ball with the mouse.  For
       example, if you click on the center of the ball and move the mouse straight
       to the right, you roll the ball around its Y-axis.  This produces a Y-axis
       rotation.  You can click on the "edge" of the ball and roll it around
       in a circle to get a Z-axis rotation.
       
       The math behind the trackball is simple: start with a vector from the first
       mouse-click on the ball to the center of the 3D view.  At the same time, set the radius
       of the ball to be the smaller dimension of the 3D view.  As you drag the mouse
       around in the 3D view, a second vector is computed from the surface of the ball
       to the center.  The axis of rotation is the cross product of these two vectors,
       and the angle of rotation is the angle between the two vectors.
     */
    nx = width;
    ny = height;
    if (nx > ny)
        gRadiusTrackball = ny * 0.5;
    else
        gRadiusTrackball = nx * 0.5;
    // Figure the center of the view.
    gXCenterTrackball = originX + width * 0.5;
    gYCenterTrackball = originY + height * 0.5;
    
    // Compute the starting vector from the surface of the ball to its center.
    gStartPtTrackball [0] = x - gXCenterTrackball;
    gStartPtTrackball [1] = y - gYCenterTrackball;
    xxyy = gStartPtTrackball [0] * gStartPtTrackball[0] + gStartPtTrackball [1] * gStartPtTrackball [1];
    if (xxyy > gRadiusTrackball * gRadiusTrackball) {
        // Outside the sphere.
        gStartPtTrackball[2] = 0.;
    } else
        gStartPtTrackball[2] = sqrt (gRadiusTrackball * gRadiusTrackball - xxyy);
    
}

// update to new mouse position, output rotation angle
void rollToTrackball (long x, long y, float rot [4]) // rot is output rotation angle
{
    float xxyy;
    float cosAng, sinAng;
    float ls, le, lr;
    
    gEndPtTrackball[0] = x - gXCenterTrackball;
    gEndPtTrackball[1] = y - gYCenterTrackball;
    if (fabs (gEndPtTrackball [0] - gStartPtTrackball [0]) < kTol && fabs (gEndPtTrackball [1] - gStartPtTrackball [1]) < kTol)
        return; // Not enough change in the vectors to have an action.

    // Compute the ending vector from the surface of the ball to its center.
    xxyy = gEndPtTrackball [0] * gEndPtTrackball [0] + gEndPtTrackball [1] * gEndPtTrackball [1];
    if (xxyy > gRadiusTrackball * gRadiusTrackball) {
        // Outside the sphere.
        gEndPtTrackball [2] = 0.;
    } else
        gEndPtTrackball[ 2] = sqrt (gRadiusTrackball * gRadiusTrackball - xxyy);
        
    // Take the cross product of the two vectors. r = s X e
    rot[1] =  gStartPtTrackball[1] * gEndPtTrackball[2] - gStartPtTrackball[2] * gEndPtTrackball[1];
    rot[2] = -gStartPtTrackball[0] * gEndPtTrackball[2] + gStartPtTrackball[2] * gEndPtTrackball[0];
    rot[3] =  gStartPtTrackball[0] * gEndPtTrackball[1] - gStartPtTrackball[1] * gEndPtTrackball[0];
    
    // Use atan for a better angle.  If you use only cos or sin, you only get
    // half the possible angles, and you can end up with rotations that flip around near
    // the poles.
    
    // cos(a) = (s . e) / (||s|| ||e||)
    cosAng = gStartPtTrackball[0] * gEndPtTrackball[0] + gStartPtTrackball[1] * gEndPtTrackball[1] + gStartPtTrackball[2] * gEndPtTrackball[2]; // (s . e)
    ls = sqrt(gStartPtTrackball[0] * gStartPtTrackball[0] + gStartPtTrackball[1] * gStartPtTrackball[1] + gStartPtTrackball[2] * gStartPtTrackball[2]);
    ls = 1. / ls; // 1 / ||s||
    le = sqrt(gEndPtTrackball[0] * gEndPtTrackball[0] + gEndPtTrackball[1] * gEndPtTrackball[1] + gEndPtTrackball[2] * gEndPtTrackball[2]);
    le = 1. / le; // 1 / ||e||
    cosAng = cosAng * ls * le;
    
    // sin(a) = ||(s X e)|| / (||s|| ||e||)
    sinAng = lr = sqrt(rot[1] * rot[1] + rot[2] * rot[2] + rot[3] * rot[3]); // ||(s X e)||;
                                // keep this length in lr for normalizing the rotation vector later.
    sinAng = sinAng * ls * le;
    rot[0] = (float) atan2 (sinAng, cosAng) * kRad2Deg; // GL rotations are in degrees.
    
    // Normalize the rotation axis.
    lr = 1. / lr;
    rot[1] *= lr; rot[2] *= lr; rot[3] *= lr;
    
    // returns rotate
}

static void rotation2Quat (float *A, float *q)
{
    float ang2;  // The half-angle
    float sinAng2; // sin(half-angle)
    
    // Convert a GL-style rotation to a quaternion.  The GL rotation looks like this:
    // {angle, x, y, z}, the corresponding quaternion looks like this:
    // {{v}, cos(angle/2)}, where {v} is {x, y, z} / sin(angle/2).
    
    ang2 = A[0] * kDeg2Rad * 0.5;  // Convert from degrees ot radians, get the half-angle.
    sinAng2 = sin(ang2);
    q[0] = A[1] * sinAng2; q[1] = A[2] * sinAng2; q[2] = A[3] * sinAng2;
    q[3] = cos(ang2);
}

void addToRotationTrackball (float * dA, float * A)
{
    float q0[4], q1[4], q2[4];
	float theta2, sinTheta2;
    
    // Figure out A' = A . dA
    // In quaternions: let q0 <- A, and q1 <- dA.
    // Figure out q2 = q1 + q0 (note the order reversal!).
    // A' <- q3.
    
    rotation2Quat(A, q0);
    rotation2Quat(dA, q1);
    
    // q2 = q1 + q0;
    q2[0] = q1[1]*q0[2] - q1[2]*q0[1] + q1[3]*q0[0] + q1[0]*q0[3];
    q2[1] = q1[2]*q0[0] - q1[0]*q0[2] + q1[3]*q0[1] + q1[1]*q0[3];
    q2[2] = q1[0]*q0[1] - q1[1]*q0[0] + q1[3]*q0[2] + q1[2]*q0[3];
    q2[3] = q1[3]*q0[3] - q1[0]*q0[0] - q1[1]*q0[1] - q1[2]*q0[2];
    // Here's an excersize for the reader: it's a good idea to re-normalize your quaternions
    // every so often.  Experiment with different frequencies.
    
    // An identity rotation is expressed as rotation by 0 about any axis.
    // The "angle" term in a quaternion is really the cosine of the half-angle.
    // So, if the cosine of the half-angle is one (or, 1.0 within our tolerance),
    // then you have an identity rotation.
    if (fabs(fabs(q2[3] - 1.)) < 1.0e-7) {
        // Identity rotation.
        A[0] = 0.0f;
        A[1] = 1.0f;
        A[2] = A[3] = 0.0f;
        return;
    }
    
    // If you get here, then you have a non-identity rotation.  In non-identity rotations,
    // the cosine of the half-angle is non-0, which means the sine of the angle is also
    // non-0.  So we can safely divide by sin(theta2).
    
    // Turn the quaternion back into an {angle, {axis}} rotation.
    theta2 = (float) acos (q2[3]);
    sinTheta2 = (float)  (1.0 /  sin ((double) theta2));
    A[0] = theta2 * 2.0f * kRad2Deg;
    A[1] = q2[0] * sinTheta2;
    A[2] = q2[1] * sinTheta2;
    A[3] = q2[2] * sinTheta2;
}
