# Supplementary material for: Integrative multicellular biological modeling: a case study of 3D epidermal development using GPU algorithms
Source: BMC Syst Biol. 2010 Aug 9;4:107. doi: 10.1186/1752-0509-4-107 (PMC2936904; doi:10.1186/1752-0509-4-107)
Supplement: Additional file 1 — Source code for 3D epidermal model using GPU algorithms. CUDA source code is provided in three separate directories for the three different models (movement, network, full) presented in the paper. The Readme.txt file provides additional information. [file 1752-0509-4-107-S1.TGZ › code/network/SimpleOpenGL/English.lproj/MainMenu.nib/_MainMenu_EOArchive_English.java]

// _MainMenu_EOArchive_English.java
// Generated by EnterpriseObjects palette at Wednesday, September 28, 2005 12:45:06 PM America/Indianapolis

import com.webobjects.eoapplication.*;
import com.webobjects.eocontrol.*;
import com.webobjects.eointerface.*;
import com.webobjects.eointerface.swing.*;
import com.webobjects.foundation.*;
import java.awt.*;
import javax.swing.*;
import javax.swing.border.*;
import javax.swing.table.*;
import javax.swing.text.*;

public class _MainMenu_EOArchive_English extends com.webobjects.eoapplication.EOArchive {
    BasicOpenGLView _nsCustomView0;
    com.webobjects.eointerface.swing.EOFrame _eoFrame0;
    javax.swing.JPanel _nsView0;

    public _MainMenu_EOArchive_English(Object owner, NSDisposableRegistry registry) {
        super(owner, registry);
    }

    protected void _construct() {
        Object owner = _owner();
        EOArchive._ObjectInstantiationDelegate delegate = (owner instanceof EOArchive._ObjectInstantiationDelegate) ? (EOArchive._ObjectInstantiationDelegate)owner : null;
        Object replacement;

        super._construct();

        _nsCustomView0 = (BasicOpenGLView)_registered(new BasicOpenGLView(), "View");
        _eoFrame0 = (com.webobjects.eointerface.swing.EOFrame)_registered(new com.webobjects.eointerface.swing.EOFrame(), "Window");
        _nsView0 = (JPanel)_eoFrame0.getContentPane();
    }

    protected void _awaken() {
        super._awaken();
        .addActionListener((com.webobjects.eointerface.swing.EOControlActionAdapter)_registered(new com.webobjects.eointerface.swing.EOControlActionAdapter(_owner(), "unhideAllApplications", ), ""));
        .addActionListener((com.webobjects.eointerface.swing.EOControlActionAdapter)_registered(new com.webobjects.eointerface.swing.EOControlActionAdapter(_owner(), "hide", ), ""));
        .addActionListener((com.webobjects.eointerface.swing.EOControlActionAdapter)_registered(new com.webobjects.eointerface.swing.EOControlActionAdapter(_owner(), "hideOtherApplications", ), ""));
        .addActionListener((com.webobjects.eointerface.swing.EOControlActionAdapter)_registered(new com.webobjects.eointerface.swing.EOControlActionAdapter(_owner(), "terminate", ), ""));
        .addActionListener((com.webobjects.eointerface.swing.EOControlActionAdapter)_registered(new com.webobjects.eointerface.swing.EOControlActionAdapter(_owner(), "orderFrontStandardAboutPanel", ), ""));
    }

    protected void _init() {
        super._init();
        .addActionListener((com.webobjects.eointerface.swing.EOControlActionAdapter)_registered(new com.webobjects.eointerface.swing.EOControlActionAdapter(null, "arrangeInFront", ), ""));
        .addActionListener((com.webobjects.eointerface.swing.EOControlActionAdapter)_registered(new com.webobjects.eointerface.swing.EOControlActionAdapter(null, "performClose", ), ""));
        .addActionListener((com.webobjects.eointerface.swing.EOControlActionAdapter)_registered(new com.webobjects.eointerface.swing.EOControlActionAdapter(null, "performMiniaturize", ), ""));
        .addActionListener((com.webobjects.eointerface.swing.EOControlActionAdapter)_registered(new com.webobjects.eointerface.swing.EOControlActionAdapter(null, "showHelp", ), ""));
        .addActionListener((com.webobjects.eointerface.swing.EOControlActionAdapter)_registered(new com.webobjects.eointerface.swing.EOControlActionAdapter(_nsCustomView0, "info", ), ""));
        _connect(_nsCustomView0, , "infoMenuItem");
        .addActionListener((com.webobjects.eointerface.swing.EOControlActionAdapter)_registered(new com.webobjects.eointerface.swing.EOControlActionAdapter(_nsCustomView0, "animate", ), ""));
        _connect(_nsCustomView0, , "animateMenuItem");
        if (!(_nsView0.getLayout() instanceof EOViewLayout)) { _nsView0.setLayout(new EOViewLayout()); }
        _nsCustomView0.setSize(800, 600);
        _nsCustomView0.setLocation(-7, -6);
        ((EOViewLayout)_nsView0.getLayout()).setAutosizingMask(_nsCustomView0, EOViewLayout.WidthSizable | EOViewLayout.HeightSizable);
        _nsView0.add(_nsCustomView0);
        _nsView0.setSize(786, 588);
        _eoFrame0.setTitle("Window");
        _eoFrame0.setLocation(213, 510);
        _eoFrame0.setSize(786, 588);
    }
}
