# Supplementary material for: Integrative multicellular biological modeling: a case study of 3D epidermal development using GPU algorithms
Source: BMC Syst Biol. 2010 Aug 9;4:107. doi: 10.1186/1752-0509-4-107 (PMC2936904; doi:10.1186/1752-0509-4-107)
Supplement: Additional file 1 — Source code for 3D epidermal model using GPU algorithms. CUDA source code is provided in three separate directories for the three different models (movement, network, full) presented in the paper. The Readme.txt file provides additional information. [file 1752-0509-4-107-S1.TGZ › code/network/SimpleOpenGL/Cocoa OpenGL.xcodeproj/project.pbxproj]

// !$*UTF8*$!
{
	archiveVersion = 1;
	classes = {
	};
	objectVersion = 42;
	objects = {

/* Begin PBXBuildFile section */
		D69B95FE1086797600FAD1E2 /* Cocoa_OpenGL_Prefix.h in Headers */ = {isa = PBXBuildFile; fileRef = 32CA4F630368D1EE00C91783 /* Cocoa_OpenGL_Prefix.h */; };
		D69B95FF1086797600FAD1E2 /* BasicOpenGLView.h in Headers */ = {isa = PBXBuildFile; fileRef = 8E5D58B90432787E00CA2316 /* BasicOpenGLView.h */; };
		D69B96001086797600FAD1E2 /* trackball.h in Headers */ = {isa = PBXBuildFile; fileRef = 8E1E96720434FF0A00CA2316 /* trackball.h */; };
		D69B96011086797600FAD1E2 /* glCheck.h in Headers */ = {isa = PBXBuildFile; fileRef = 8E2EC15A0433D95F00CA2316 /* glCheck.h */; };
		D69B96021086797600FAD1E2 /* StringTexture.h in Headers */ = {isa = PBXBuildFile; fileRef = 8E231822043BA97700CA2316 /* StringTexture.h */; };
		D69B96031086797600FAD1E2 /* drawInfo.h in Headers */ = {isa = PBXBuildFile; fileRef = F9FB573C043E39F20ACA2316 /* drawInfo.h */; };
		D69B96051086797600FAD1E2 /* MainMenu.nib in Resources */ = {isa = PBXBuildFile; fileRef = 29B97318FDCFA39411CA2CEA /* MainMenu.nib */; };
		D69B96061086797600FAD1E2 /* InfoPlist.strings in Resources */ = {isa = PBXBuildFile; fileRef = 089C165CFE840E0CC02AAC07 /* InfoPlist.strings */; };
		D69B96081086797600FAD1E2 /* main.m in Sources */ = {isa = PBXBuildFile; fileRef = 29B97316FDCFA39411CA2CEA /* main.m */; settings = {ATTRIBUTES = (); }; };
		D69B96091086797600FAD1E2 /* BasicOpenGLView.m in Sources */ = {isa = PBXBuildFile; fileRef = 8E5D58B80432787E00CA2316 /* BasicOpenGLView.m */; };
		D69B960A1086797600FAD1E2 /* trackball.c in Sources */ = {isa = PBXBuildFile; fileRef = 8E1E96710434FF0A00CA2316 /* trackball.c */; };
		D69B960B1086797600FAD1E2 /* glCheck.c in Sources */ = {isa = PBXBuildFile; fileRef = 8E2EC15C0433D96B00CA2316 /* glCheck.c */; };
		D69B960C1086797600FAD1E2 /* StringTexture.m in Sources */ = {isa = PBXBuildFile; fileRef = 8E231823043BA97700CA2316 /* StringTexture.m */; };
		D69B960D1086797600FAD1E2 /* drawInfo.m in Sources */ = {isa = PBXBuildFile; fileRef = 8E1E96A80435020700CA2316 /* drawInfo.m */; };
		D69B960F1086797600FAD1E2 /* Cocoa.framework in Frameworks */ = {isa = PBXBuildFile; fileRef = 1058C7A1FEA54F0111CA2CBB /* Cocoa.framework */; };
		D69B96101086797600FAD1E2 /* Carbon.framework in Frameworks */ = {isa = PBXBuildFile; fileRef = 8E2EC15E0433DAB000CA2316 /* Carbon.framework */; };
		D69B96111086797600FAD1E2 /* OpenGL.framework in Frameworks */ = {isa = PBXBuildFile; fileRef = 8E2EC15F0433DAB000CA2316 /* OpenGL.framework */; };
		D69B96121086797600FAD1E2 /* AGL.framework in Frameworks */ = {isa = PBXBuildFile; fileRef = 8E1E9740043520B800CA2316 /* AGL.framework */; };
/* End PBXBuildFile section */

/* Begin PBXFileReference section */
		089C165DFE840E0CC02AAC07 /* English */ = {isa = PBXFileReference; fileEncoding = 10; lastKnownFileType = text.plist.strings; name = English; path = English.lproj/InfoPlist.strings; sourceTree = "<group>"; };
		1058C7A1FEA54F0111CA2CBB /* Cocoa.framework */ = {isa = PBXFileReference; lastKnownFileType = wrapper.framework; name = Cocoa.framework; path = /System/Library/Frameworks/Cocoa.framework; sourceTree = "<absolute>"; };
		29B97316FDCFA39411CA2CEA /* main.m */ = {isa = PBXFileReference; fileEncoding = 30; lastKnownFileType = sourcecode.c.objc; path = main.m; sourceTree = "<group>"; };
		29B97319FDCFA39411CA2CEA /* English */ = {isa = PBXFileReference; lastKnownFileType = wrapper.nib; name = English; path = English.lproj/MainMenu.nib; sourceTree = "<group>"; };
		29B97324FDCFA39411CA2CEA /* AppKit.framework */ = {isa = PBXFileReference; lastKnownFileType = wrapper.framework; name = AppKit.framework; path = /System/Library/Frameworks/AppKit.framework; sourceTree = "<absolute>"; };
		29B97325FDCFA39411CA2CEA /* Foundation.framework */ = {isa = PBXFileReference; lastKnownFileType = wrapper.framework; name = Foundation.framework; path = /System/Library/Frameworks/Foundation.framework; sourceTree = "<absolute>"; };
		32CA4F630368D1EE00C91783 /* Cocoa_OpenGL_Prefix.h */ = {isa = PBXFileReference; fileEncoding = 4; lastKnownFileType = sourcecode.c.h; path = Cocoa_OpenGL_Prefix.h; sourceTree = "<group>"; };
		8E1E96510434FE0300CA2316 /* ApplicationServices.framework */ = {isa = PBXFileReference; lastKnownFileType = wrapper.framework; name = ApplicationServices.framework; path = /System/Library/Frameworks/ApplicationServices.framework; sourceTree = "<absolute>"; };
		8E1E96710434FF0A00CA2316 /* trackball.c */ = {isa = PBXFileReference; fileEncoding = 30; lastKnownFileType = sourcecode.c.c; path = trackball.c; sourceTree = "<group>"; };
		8E1E96720434FF0A00CA2316 /* trackball.h */ = {isa = PBXFileReference; fileEncoding = 30; lastKnownFileType = sourcecode.c.h; path = trackball.h; sourceTree = "<group>"; };
		8E1E96A80435020700CA2316 /* drawInfo.m */ = {isa = PBXFileReference; fileEncoding = 30; lastKnownFileType = sourcecode.c.objc; path = drawInfo.m; sourceTree = "<group>"; };
		8E1E9740043520B800CA2316 /* AGL.framework */ = {isa = PBXFileReference; lastKnownFileType = wrapper.framework; name = AGL.framework; path = /System/Library/Frameworks/AGL.framework; sourceTree = "<absolute>"; };
		8E231822043BA97700CA2316 /* StringTexture.h */ = {isa = PBXFileReference; fileEncoding = 4; lastKnownFileType = sourcecode.c.h; path = StringTexture.h; sourceTree = "<group>"; };
		8E231823043BA97700CA2316 /* StringTexture.m */ = {isa = PBXFileReference; fileEncoding = 4; lastKnownFileType = sourcecode.c.objc; path = StringTexture.m; sourceTree = "<group>"; };
		8E2EC15A0433D95F00CA2316 /* glCheck.h */ = {isa = PBXFileReference; fileEncoding = 30; lastKnownFileType = sourcecode.c.h; path = glCheck.h; sourceTree = "<group>"; };
		8E2EC15C0433D96B00CA2316 /* glCheck.c */ = {isa = PBXFileReference; fileEncoding = 30; lastKnownFileType = sourcecode.c.c; path = glCheck.c; sourceTree = "<group>"; };
		8E2EC15E0433DAB000CA2316 /* Carbon.framework */ = {isa = PBXFileReference; lastKnownFileType = wrapper.framework; name = Carbon.framework; path = /System/Library/Frameworks/Carbon.framework; sourceTree = "<absolute>"; };
		8E2EC15F0433DAB000CA2316 /* OpenGL.framework */ = {isa = PBXFileReference; lastKnownFileType = wrapper.framework; name = OpenGL.framework; path = /System/Library/Frameworks/OpenGL.framework; sourceTree = "<absolute>"; };
		8E5D58B80432787E00CA2316 /* BasicOpenGLView.m */ = {isa = PBXFileReference; fileEncoding = 30; lastKnownFileType = sourcecode.c.objc; path = BasicOpenGLView.m; sourceTree = "<group>"; };
		8E5D58B90432787E00CA2316 /* BasicOpenGLView.h */ = {isa = PBXFileReference; fileEncoding = 30; lastKnownFileType = sourcecode.c.h; path = BasicOpenGLView.h; sourceTree = "<group>"; };
		8EE6E79C04A3C58A000B410B /* Read me */ = {isa = PBXFileReference; fileEncoding = 30; lastKnownFileType = text; path = "Read me"; sourceTree = "<group>"; };
		D69B96171086797600FAD1E2 /* Info-Cocoa_OpenGL__Upgraded_.plist */ = {isa = PBXFileReference; lastKnownFileType = text.plist.xml; path = "Info-Cocoa_OpenGL__Upgraded_.plist"; sourceTree = "<group>"; };
		D69B96181086797600FAD1E2 /* Cocoa OpenGL.app */ = {isa = PBXFileReference; explicitFileType = wrapper.application; includeInIndex = 0; path = "Cocoa OpenGL.app"; sourceTree = BUILT_PRODUCTS_DIR; };
		F9FB573C043E39F20ACA2316 /* drawInfo.h */ = {isa = PBXFileReference; fileEncoding = 30; lastKnownFileType = sourcecode.c.h; path = drawInfo.h; sourceTree = "<group>"; };
/* End PBXFileReference section */

/* Begin PBXFrameworksBuildPhase section */
		D69B960E1086797600FAD1E2 /* Frameworks */ = {
			isa = PBXFrameworksBuildPhase;
			buildActionMask = 2147483647;
			files = (
				D69B960F1086797600FAD1E2 /* Cocoa.framework in Frameworks */,
				D69B96101086797600FAD1E2 /* Carbon.framework in Frameworks */,
				D69B96111086797600FAD1E2 /* OpenGL.framework in Frameworks */,
				D69B96121086797600FAD1E2 /* AGL.framework in Frameworks */,
			);
			runOnlyForDeploymentPostprocessing = 0;
		};
/* End PBXFrameworksBuildPhase section */

/* Begin PBXGroup section */
		080E96DDFE201D6D7F000001 /* Classes */ = {
			isa = PBXGroup;
			children = (
				F9FB573C043E39F20ACA2316 /* drawInfo.h */,
				8E1E96A80435020700CA2316 /* drawInfo.m */,
				8E231822043BA97700CA2316 /* StringTexture.h */,
				8E231823043BA97700CA2316 /* StringTexture.m */,
				8E5D58B90432787E00CA2316 /* BasicOpenGLView.h */,
				8E5D58B80432787E00CA2316 /* BasicOpenGLView.m */,
			);
			name = Classes;
			sourceTree = "<group>";
		};
		1058C7A0FEA54F0111CA2CBB /* Linked Frameworks */ = {
			isa = PBXGroup;
			children = (
				8E1E9740043520B800CA2316 /* AGL.framework */,
				8E2EC15E0433DAB000CA2316 /* Carbon.framework */,
				8E2EC15F0433DAB000CA2316 /* OpenGL.framework */,
				1058C7A1FEA54F0111CA2CBB /* Cocoa.framework */,
			);
			name = "Linked Frameworks";
			sourceTree = "<group>";
		};
		1058C7A2FEA54F0111CA2CBB /* Other Frameworks */ = {
			isa = PBXGroup;
			children = (
				8E1E96510434FE0300CA2316 /* ApplicationServices.framework */,
				29B97325FDCFA39411CA2CEA /* Foundation.framework */,
				29B97324FDCFA39411CA2CEA /* AppKit.framework */,
			);
			name = "Other Frameworks";
			sourceTree = "<group>";
		};
		19C28FACFE9D520D11CA2CBB /* Products */ = {
			isa = PBXGroup;
			children = (
				D69B96181086797600FAD1E2 /* Cocoa OpenGL.app */,
			);
			name = Products;
			sourceTree = "<group>";
		};
		29B97314FDCFA39411CA2CEA /* Cocoa OpenGL */ = {
			isa = PBXGroup;
			children = (
				8EE6E79C04A3C58A000B410B /* Read me */,
				080E96DDFE201D6D7F000001 /* Classes */,
				29B97315FDCFA39411CA2CEA /* Other Sources */,
				29B97317FDCFA39411CA2CEA /* Resources */,
				29B97323FDCFA39411CA2CEA /* Frameworks */,
				19C28FACFE9D520D11CA2CBB /* Products */,
				D69B96171086797600FAD1E2 /* Info-Cocoa_OpenGL__Upgraded_.plist */,
			);
			name = "Cocoa OpenGL";
			sourceTree = "<group>";
		};
		29B97315FDCFA39411CA2CEA /* Other Sources */ = {
			isa = PBXGroup;
			children = (
				32CA4F630368D1EE00C91783 /* Cocoa_OpenGL_Prefix.h */,
				8E1E96720434FF0A00CA2316 /* trackball.h */,
				8E1E96710434FF0A00CA2316 /* trackball.c */,
				8E2EC15A0433D95F00CA2316 /* glCheck.h */,
				8E2EC15C0433D96B00CA2316 /* glCheck.c */,
				29B97316FDCFA39411CA2CEA /* main.m */,
			);
			name = "Other Sources";
			sourceTree = "<group>";
		};
		29B97317FDCFA39411CA2CEA /* Resources */ = {
			isa = PBXGroup;
			children = (
				29B97318FDCFA39411CA2CEA /* MainMenu.nib */,
				089C165CFE840E0CC02AAC07 /* InfoPlist.strings */,
			);
			name = Resources;
			sourceTree = "<group>";
		};
		29B97323FDCFA39411CA2CEA /* Frameworks */ = {
			isa = PBXGroup;
			children = (
				1058C7A0FEA54F0111CA2CBB /* Linked Frameworks */,
				1058C7A2FEA54F0111CA2CBB /* Other Frameworks */,
			);
			name = Frameworks;
			sourceTree = "<group>";
		};
/* End PBXGroup section */

/* Begin PBXHeadersBuildPhase section */
		D69B95FD1086797600FAD1E2 /* Headers */ = {
			isa = PBXHeadersBuildPhase;
			buildActionMask = 2147483647;
			files = (
				D69B95FE1086797600FAD1E2 /* Cocoa_OpenGL_Prefix.h in Headers */,
				D69B95FF1086797600FAD1E2 /* BasicOpenGLView.h in Headers */,
				D69B96001086797600FAD1E2 /* trackball.h in Headers */,
				D69B96011086797600FAD1E2 /* glCheck.h in Headers */,
				D69B96021086797600FAD1E2 /* StringTexture.h in Headers */,
				D69B96031086797600FAD1E2 /* drawInfo.h in Headers */,
			);
			runOnlyForDeploymentPostprocessing = 0;
		};
/* End PBXHeadersBuildPhase section */

/* Begin PBXNativeTarget section */
		D69B95FC1086797600FAD1E2 /* Cocoa OpenGL (Upgraded) */ = {
			isa = PBXNativeTarget;
			buildConfigurationList = D69B96131086797600FAD1E2 /* Build configuration list for PBXNativeTarget "Cocoa OpenGL (Upgraded)" */;
			buildPhases = (
				D69B95FD1086797600FAD1E2 /* Headers */,
				D69B96041086797600FAD1E2 /* Resources */,
				D69B96071086797600FAD1E2 /* Sources */,
				D69B960E1086797600FAD1E2 /* Frameworks */,
			);
			buildRules = (
			);
			dependencies = (
			);
			name = "Cocoa OpenGL (Upgraded)";
			productInstallPath = "$(HOME)/Applications";
			productName = "Cocoa OpenGL";
			productReference = D69B96181086797600FAD1E2 /* Cocoa OpenGL.app */;
			productType = "com.apple.product-type.application";
		};
/* End PBXNativeTarget section */

/* Begin PBXProject section */
		29B97313FDCFA39411CA2CEA /* Project object */ = {
			isa = PBXProject;
			buildConfigurationList = D618F3FC08EB0B46002B013B /* Build configuration list for PBXProject "Cocoa OpenGL" */;
			compatibilityVersion = "Xcode 2.4";
			hasScannedForEncodings = 1;
			mainGroup = 29B97314FDCFA39411CA2CEA /* Cocoa OpenGL */;
			projectDirPath = "";
			projectRoot = "";
			targets = (
				D69B95FC1086797600FAD1E2 /* Cocoa OpenGL (Upgraded) */,
			);
		};
/* End PBXProject section */

/* Begin PBXResourcesBuildPhase section */
		D69B96041086797600FAD1E2 /* Resources */ = {
			isa = PBXResourcesBuildPhase;
			buildActionMask = 2147483647;
			files = (
				D69B96051086797600FAD1E2 /* MainMenu.nib in Resources */,
				D69B96061086797600FAD1E2 /* InfoPlist.strings in Resources */,
			);
			runOnlyForDeploymentPostprocessing = 0;
		};
/* End PBXResourcesBuildPhase section */

/* Begin PBXSourcesBuildPhase section */
		D69B96071086797600FAD1E2 /* Sources */ = {
			isa = PBXSourcesBuildPhase;
			buildActionMask = 2147483647;
			files = (
				D69B96081086797600FAD1E2 /* main.m in Sources */,
				D69B96091086797600FAD1E2 /* BasicOpenGLView.m in Sources */,
				D69B960A1086797600FAD1E2 /* trackball.c in Sources */,
				D69B960B1086797600FAD1E2 /* glCheck.c in Sources */,
				D69B960C1086797600FAD1E2 /* StringTexture.m in Sources */,
				D69B960D1086797600FAD1E2 /* drawInfo.m in Sources */,
			);
			runOnlyForDeploymentPostprocessing = 0;
		};
/* End PBXSourcesBuildPhase section */

/* Begin PBXVariantGroup section */
		089C165CFE840E0CC02AAC07 /* InfoPlist.strings */ = {
			isa = PBXVariantGroup;
			children = (
				089C165DFE840E0CC02AAC07 /* English */,
			);
			name = InfoPlist.strings;
			sourceTree = "<group>";
		};
		29B97318FDCFA39411CA2CEA /* MainMenu.nib */ = {
			isa = PBXVariantGroup;
			children = (
				29B97319FDCFA39411CA2CEA /* English */,
			);
			name = MainMenu.nib;
			sourceTree = "<group>";
		};
/* End PBXVariantGroup section */

/* Begin XCBuildConfiguration section */
		D618F3FD08EB0B46002B013B /* Development */ = {
			isa = XCBuildConfiguration;
			buildSettings = {
			};
			name = Development;
		};
		D618F3FE08EB0B46002B013B /* Deployment */ = {
			isa = XCBuildConfiguration;
			buildSettings = {
			};
			name = Deployment;
		};
		D618F3FF08EB0B46002B013B /* Default */ = {
			isa = XCBuildConfiguration;
			buildSettings = {
			};
			name = Default;
		};
		D69B96141086797600FAD1E2 /* Development */ = {
			isa = XCBuildConfiguration;
			buildSettings = {
				COPY_PHASE_STRIP = NO;
				FRAMEWORK_SEARCH_PATHS = "";
				GCC_DYNAMIC_NO_PIC = NO;
				GCC_ENABLE_FIX_AND_CONTINUE = YES;
				GCC_GENERATE_DEBUGGING_SYMBOLS = YES;
				GCC_OPTIMIZATION_LEVEL = 0;
				GCC_PRECOMPILE_PREFIX_HEADER = YES;
				GCC_PREFIX_HEADER = Cocoa_OpenGL_Prefix.h;
				GCC_SYMBOLS_PRIVATE_EXTERN = NO;
				GCC_USE_GCC3_PFE_SUPPORT = YES;
				HEADER_SEARCH_PATHS = "";
				INFOPLIST_FILE = "Info-Cocoa_OpenGL__Upgraded_.plist";
				INSTALL_PATH = "$(HOME)/Applications";
				LIBRARY_SEARCH_PATHS = "";
				OTHER_CFLAGS = "";
				OTHER_LDFLAGS = "";
				PRODUCT_NAME = "Cocoa OpenGL";
				SECTORDER_FLAGS = "";
				WARNING_CFLAGS = (
					"-Wmost",
					"-Wno-four-char-constants",
					"-Wno-unknown-pragmas",
				);
				WRAPPER_EXTENSION = app;
				ZERO_LINK = YES;
			};
			name = Development;
		};
		D69B96151086797600FAD1E2 /* Deployment */ = {
			isa = XCBuildConfiguration;
			buildSettings = {
				COPY_PHASE_STRIP = YES;
				FRAMEWORK_SEARCH_PATHS = "";
				GCC_ENABLE_FIX_AND_CONTINUE = NO;
				GCC_PRECOMPILE_PREFIX_HEADER = YES;
				GCC_PREFIX_HEADER = Cocoa_OpenGL_Prefix.h;
				GCC_SYMBOLS_PRIVATE_EXTERN = NO;
				GCC_USE_GCC3_PFE_SUPPORT = YES;
				HEADER_SEARCH_PATHS = "";
				INFOPLIST_FILE = "Info-Cocoa_OpenGL__Upgraded_.plist";
				INSTALL_PATH = "$(HOME)/Applications";
				LIBRARY_SEARCH_PATHS = "";
				OTHER_CFLAGS = "";
				OTHER_LDFLAGS = "";
				PRODUCT_NAME = "Cocoa OpenGL";
				SECTORDER_FLAGS = "";
				WARNING_CFLAGS = (
					"-Wmost",
					"-Wno-four-char-constants",
					"-Wno-unknown-pragmas",
				);
				WRAPPER_EXTENSION = app;
				ZERO_LINK = NO;
			};
			name = Deployment;
		};
		D69B96161086797600FAD1E2 /* Default */ = {
			isa = XCBuildConfiguration;
			buildSettings = {
				FRAMEWORK_SEARCH_PATHS = "";
				GCC_PRECOMPILE_PREFIX_HEADER = YES;
				GCC_PREFIX_HEADER = Cocoa_OpenGL_Prefix.h;
				GCC_SYMBOLS_PRIVATE_EXTERN = NO;
				GCC_USE_GCC3_PFE_SUPPORT = YES;
				HEADER_SEARCH_PATHS = "";
				INFOPLIST_FILE = "Info-Cocoa_OpenGL__Upgraded_.plist";
				INSTALL_PATH = "$(HOME)/Applications";
				LIBRARY_SEARCH_PATHS = "";
				OTHER_CFLAGS = "";
				OTHER_LDFLAGS = "";
				PRODUCT_NAME = "Cocoa OpenGL";
				SECTORDER_FLAGS = "";
				WARNING_CFLAGS = (
					"-Wmost",
					"-Wno-four-char-constants",
					"-Wno-unknown-pragmas",
				);
				WRAPPER_EXTENSION = app;
			};
			name = Default;
		};
/* End XCBuildConfiguration section */

/* Begin XCConfigurationList section */
		D618F3FC08EB0B46002B013B /* Build configuration list for PBXProject "Cocoa OpenGL" */ = {
			isa = XCConfigurationList;
			buildConfigurations = (
				D618F3FD08EB0B46002B013B /* Development */,
				D618F3FE08EB0B46002B013B /* Deployment */,
				D618F3FF08EB0B46002B013B /* Default */,
			);
			defaultConfigurationIsVisible = 0;
			defaultConfigurationName = Default;
		};
		D69B96131086797600FAD1E2 /* Build configuration list for PBXNativeTarget "Cocoa OpenGL (Upgraded)" */ = {
			isa = XCConfigurationList;
			buildConfigurations = (
				D69B96141086797600FAD1E2 /* Development */,
				D69B96151086797600FAD1E2 /* Deployment */,
				D69B96161086797600FAD1E2 /* Default */,
			);
			defaultConfigurationIsVisible = 0;
			defaultConfigurationName = Default;
		};
/* End XCConfigurationList section */
	};
	rootObject = 29B97313FDCFA39411CA2CEA /* Project object */;
}
